# Supplementary material for: Bis{μ-2,2′-[1,1′-(ethane-1,2-diyldinitrilo)diethyl­idyne]diphenolato-κ5 O,N,N′,O′:O}bis­[chloridomanganese(III)]
Source: Acta Crystallogr Sect E Struct Rep Online. 2008 Jan 9;64(Pt 2):m307. doi: 10.1107/S1600536808000226 (PMC2960426; doi:10.1107/S1600536808000226)
Supplement: Supplementary file 1 [file e-64-0m307-sup1.cif]

##############################################################################
###                                                                        ###
###        Electronic paper (Acta Crystallographica Section E)             ###
###                                                                        ###
##############################################################################
#                                                                            #
# This CIF contains the data in a paper accepted for publication in Acta     #
# Crystallographica Section E. It conforms to the requirements of Notes      #
# for Authors for Section E, and has been peer reviewed under the auspices   #
# of the IUCr Commission on Journals.                                        #
#                                                                            #
# Full details of the Crystallographic Information File format               #
# are given in the paper "The Crystallographic Information File (CIF):       #
# a New Standard Archive File for Crystallography" by S. R. Hall, F. H.      #
# Allen and I. D. Brown [Acta Cryst. (1991), A47, 655-685].                  #
#                                                                            #
# The current version of the core CIF dictionary is obtainable from          #
# ftp://ftp.iucr.org/pub/cif_core.dic. The current version number is 2.1.    #
#                                                                            #
# Software is freely available for graphical display of the structure(s) in  #
# this CIF.  For information consult the CIF home page http://www.iucr.org/  #
# cif/home.html                                                              #
#                                                                            #
##############################################################################
                                             
data_global
_audit_creation_method     'from SHELXL97 CIF and IUCr SHELXL97-template'
_journal_date_recd_electronic     2007-12-12
_journal_date_accepted     2008-01-03
_journal_name_full     'Acta Crystallographica, Section E'
_journal_year     2008
_journal_volume     64
_journal_issue      2
_journal_page_first     m307
_journal_page_last     m307
_journal_paper_category     QM
_journal_coeditor_code     HY2115
_publ_contact_author_name     'Dr. V. S. Thampidas'
_publ_contact_author_address
;
Department of Chemistry
SN College
Varkala
Kerala
India 695145
;
_publ_contact_author_email     dasthampi@hotmail.com
_publ_contact_author_fax     91-470-2602362
_publ_contact_author_phone     91-471-2469902
_publ_section_title
;\
Bis{\m-2,2'-[1,1'-(ethane-1,2-diyldinitrilo)diethylidyne]diphenolato-\
\k^5^<i>O</i>,<i>N</i>,<i>N</i>',<i>O</i>':<i>O</i>}\
bis[chloridomanganese(III)]
;
loop_
    _publ_author_name
    _publ_author_address
    'Thampidas, V. S.'
;
Department of Chemistry
SN College
Varkala
Kerala 695 145
India
;
    'Radhakrishnan, T.'
;
Department of Chemistry
University of Kerala
Thiruvananthapuram
Kerala 695 581
India
;
    'Pike, Robert D.'
;
Department of Chemistry
College of William and Mary
PO Box 8795
Williamsburg, VA 23187-8795
USA
;
data_I
_audit_creation_method     SHELXL-97
_chemical_name_systematic
;
Bis{\m-2,2'-[1,1'-(ethane-1,2-diyldinitrilo)diethylidyne]diphenolato-
\k^5^O,N,N',O':O}bis[chloridomanganese(III)]
;
_chemical_name_common     ?
_chemical_formula_moiety     'C36 H36 Cl2 Mn2 N4 O4'
_chemical_formula_sum     'C36 H36 Cl2 Mn2 N4 O4'
_chemical_formula_iupac     '[Mn2 (C18 H18 N2 O2)2 Cl2]'
_chemical_formula_weight     769.47
_chemical_melting_point     ?
_symmetry_cell_setting     triclinic
_symmetry_space_group_name_H-M     'P -1'
_symmetry_space_group_name_Hall     '-P 1'
loop_
    _symmetry_equiv_pos_as_xyz
    'x, y, z'
    '-x, -y, -z'
_cell_length_a     7.8261(3)
_cell_length_b     9.8046(3)
_cell_length_c     11.2372(4)
_cell_angle_alpha     97.207(2)
_cell_angle_beta     94.701(2)
_cell_angle_gamma     108.081(2)
_cell_volume     806.49(5)
_cell_formula_units_Z     1
_cell_measurement_reflns_used     2781
_cell_measurement_theta_min     9.8
_cell_measurement_theta_max     71.6
_cell_measurement_temperature     100(2)
_exptl_crystal_description     prism
_exptl_crystal_colour     brown
_exptl_crystal_size_max     0.28
_exptl_crystal_size_mid     0.14
_exptl_crystal_size_min     0.14
_exptl_crystal_density_diffrn     1.584
_exptl_crystal_density_meas     ?
_exptl_crystal_density_method     'not measured'
_exptl_crystal_F_000     396
_exptl_absorpt_coefficient_mu     8.289
_exptl_absorpt_correction_type     multi-scan
_exptl_absorpt_process_details     '(SAINT-Plus; Bruker, 2004)'
_exptl_absorpt_correction_T_min     0.2049
_exptl_absorpt_correction_T_max     0.3899
_diffrn_ambient_temperature     100(2)
_diffrn_radiation_type     CuK\a
_diffrn_radiation_wavelength     1.54178
_diffrn_radiation_source     'fine-focus sealed tube'
_diffrn_radiation_monochromator     graphite
_diffrn_measurement_device_type     'Bruker SMART APEXII CCD'
_diffrn_measurement_method     '\f and \w'
_diffrn_detector_area_resol_mean     ?
_diffrn_reflns_number     12822
_diffrn_reflns_av_R_equivalents     0.0331
_diffrn_reflns_av_sigmaI/netI     0.0304
_diffrn_reflns_theta_min     4.00
_diffrn_reflns_theta_max     67.00
_diffrn_reflns_theta_full     67.00
_diffrn_measured_fraction_theta_max     0.964
_diffrn_measured_fraction_theta_full     0.964
_diffrn_reflns_limit_h_min     -9
_diffrn_reflns_limit_h_max     9
_diffrn_reflns_limit_k_min     -11
_diffrn_reflns_limit_k_max     11
_diffrn_reflns_limit_l_min     -13
_diffrn_reflns_limit_l_max     12
_diffrn_standards_number     ?
_diffrn_standards_interval_count     ?
_diffrn_standards_interval_time     ?
_diffrn_standards_decay_%     ?
_reflns_number_total     2781
_reflns_number_gt     2733
_reflns_threshold_expression     I>2\s(I)
_refine_ls_structure_factor_coef     Fsqd
_refine_ls_matrix_type     full
_refine_ls_R_factor_all     0.0322
_refine_ls_R_factor_gt     0.0317
_refine_ls_wR_factor_gt     0.0876
_refine_ls_wR_factor_ref     0.0879
_refine_ls_goodness_of_fit_ref     1.102
_refine_ls_restrained_S_all     1.102
_refine_ls_number_reflns     2781
_refine_ls_number_parameters     219
_refine_ls_number_restraints     0
_refine_ls_hydrogen_treatment     constr
_refine_ls_weighting_scheme     calc
_refine_ls_weighting_details
         'calc w=1/[\s^2^(Fo^2^)+(0.0396P)^2^+1.0982P] where P=(Fo^2^+2Fc^2^)/3'
_atom_sites_solution_hydrogens     geom
_atom_sites_solution_primary     direct
_atom_sites_solution_secondary     difmap
_refine_ls_shift/su_max     0.001
_refine_ls_shift/su_mean     0.000
_refine_diff_density_max     0.385
_refine_diff_density_min     -0.442
_refine_ls_extinction_method     none
_refine_ls_extinction_coef     ?
loop_
    _atom_type_symbol
    _atom_type_description
    _atom_type_scat_dispersion_real
    _atom_type_scat_dispersion_imag
    _atom_type_scat_source
    'C' 'C' 0.0181 0.0091
                         'International Tables Vol C Tables 4.2.6.8 and 6.1.1.4'
    'H' 'H' 0.0000 0.0000
                         'International Tables Vol C Tables 4.2.6.8 and 6.1.1.4'
    'N' 'N' 0.0311 0.0180
                         'International Tables Vol C Tables 4.2.6.8 and 6.1.1.4'
    'O' 'O' 0.0492 0.0322
                         'International Tables Vol C Tables 4.2.6.8 and 6.1.1.4'
    'Cl' 'Cl' 0.3639 0.7018
                         'International Tables Vol C Tables 4.2.6.8 and 6.1.1.4'
    'Mn' 'Mn' -0.5299 2.8052
                         'International Tables Vol C Tables 4.2.6.8 and 6.1.1.4'
_computing_data_collection     'APEX2 (Bruker, 2004)'
_computing_cell_refinement     'SAINT-Plus (Bruker, 2004)'
_computing_data_reduction     'SAINT-Plus (Bruker, 2004)'
_computing_structure_solution     'SHELXS97 (Sheldrick, 2008)'
_computing_structure_refinement     'SHELXL97 (Sheldrick, 2008)'
_computing_molecular_graphics     'ORTEP-3 (Farrugia, 1997)'
_computing_publication_material
                      'SHELXL97 (Sheldrick, 2008) and PRPKAPPA (Ferguson, 1999)'
loop_
    _atom_site_type_symbol
    _atom_site_label
    _atom_site_fract_x
    _atom_site_fract_y
    _atom_site_fract_z
    _atom_site_U_iso_or_equiv
    _atom_site_adp_type
    _atom_site_calc_flag
    _atom_site_refinement_flags
    _atom_site_occupancy
    _atom_site_disorder_assembly
    _atom_site_disorder_group
    Mn Mn1 0.03321(5) 0.93493(4) 0.13283(3) 0.00849(13) Uani d . 1 . .
    Cl Cl1 0.23277(7) 0.82169(6) 0.23406(5) 0.01447(15) Uani d . 1 . .
    O O1 0.1568(2) 0.96398(17) -0.00716(14) 0.0108(3) Uani d . 1 . .
    O O2 0.1517(2) 1.12309(17) 0.21677(14) 0.0118(3) Uani d . 1 . .
    N N1 -0.1287(3) 0.7452(2) 0.04014(18) 0.0107(4) Uani d . 1 . .
    N N2 -0.1560(3) 0.9047(2) 0.24675(17) 0.0109(4) Uani d . 1 . .
    C C18 0.1226(3) 1.1893(3) 0.3192(2) 0.0114(5) Uani d . 1 . .
    C C12 -0.1614(3) 0.9876(3) 0.3457(2) 0.0107(5) Uani d . 1 . .
    C C5 0.1437(3) 0.6051(3) -0.1622(2) 0.0137(5) Uani d . 1 . .
    H H5 0.0687 0.5063 -0.1770 0.016 Uiso calc R 1 . .
    C C7 -0.0921(3) 0.6659(2) -0.0498(2) 0.0112(5) Uani d . 1 . .
    C C8 -0.2364(3) 0.5291(3) -0.1141(2) 0.0142(5) Uani d . 1 . .
    H H8A -0.2528 0.4528 -0.0634 0.021 Uiso calc R 1 . .
    H H8B -0.1993 0.4970 -0.1910 0.021 Uiso calc R 1 . .
    H H8C -0.3509 0.5488 -0.1297 0.021 Uiso calc R 1 . .
    C C2 0.3629(3) 0.8946(3) -0.1229(2) 0.0119(5) Uani d . 1 . .
    H H2 0.4379 0.9934 -0.1109 0.014 Uiso calc R 1 . .
    C C1 0.2018(3) 0.8569(2) -0.0705(2) 0.0102(4) Uani d . 1 . .
    C C11 -0.3108(3) 0.9334(3) 0.4225(2) 0.0160(5) Uani d . 1 . .
    H H11A -0.4250 0.9375 0.3830 0.024 Uiso calc R 1 . .
    H H11B -0.2802 0.9946 0.5022 0.024 Uiso calc R 1 . .
    H H11C -0.3238 0.8328 0.4321 0.024 Uiso calc R 1 . .
    C C9 -0.3112(3) 0.7098(3) 0.0770(2) 0.0135(5) Uani d . 1 . .
    H H9A -0.3738 0.6036 0.0577 0.016 Uiso calc R 1 . .
    H H9B -0.3829 0.7588 0.0323 0.016 Uiso calc R 1 . .
    C C13 -0.0262(3) 1.1327(3) 0.3837(2) 0.0123(5) Uani d . 1 . .
    C C14 -0.0442(3) 1.2227(3) 0.4882(2) 0.0158(5) Uani d . 1 . .
    H H14 -0.1439 1.1874 0.5315 0.019 Uiso calc R 1 . .
    C C6 0.0872(3) 0.7094(3) -0.0912(2) 0.0106(4) Uani d . 1 . .
    C C17 0.2500(3) 1.3270(3) 0.3664(2) 0.0141(5) Uani d . 1 . .
    H H17 0.3542 1.3622 0.3270 0.017 Uiso calc R 1 . .
    C C10 -0.2963(3) 0.7598(3) 0.2119(2) 0.0139(5) Uani d . 1 . .
    H H10A -0.4146 0.7652 0.2331 0.017 Uiso calc R 1 . .
    H H10B -0.2637 0.6889 0.2569 0.017 Uiso calc R 1 . .
    C C3 0.4149(3) 0.7907(3) -0.1920(2) 0.0138(5) Uani d . 1 . .
    H H3 0.5247 0.8183 -0.2269 0.017 Uiso calc R 1 . .
    C C16 0.2281(3) 1.4120(3) 0.4680(2) 0.0165(5) Uani d . 1 . .
    H H16 0.3142 1.5054 0.4963 0.020 Uiso calc R 1 . .
    C C4 0.3054(3) 0.6445(3) -0.2101(2) 0.0146(5) Uani d . 1 . .
    H H4 0.3426 0.5726 -0.2555 0.018 Uiso calc R 1 . .
    C C15 0.0780(4) 1.3594(3) 0.5286(2) 0.0184(5) Uani d . 1 . .
    H H15 0.0604 1.4177 0.5976 0.022 Uiso calc R 1 . .
loop_
    _atom_site_aniso_label
    _atom_site_aniso_U_11
    _atom_site_aniso_U_22
    _atom_site_aniso_U_33
    _atom_site_aniso_U_12
    _atom_site_aniso_U_13
    _atom_site_aniso_U_23
    Mn1 0.0089(2) 0.0085(2) 0.0068(2) 0.00102(14) 0.00293(13) 0.00013(14)
    Cl1 0.0154(3) 0.0175(3) 0.0120(3) 0.0072(2) 0.0016(2) 0.0030(2)
    O1 0.0127(8) 0.0106(8) 0.0091(8) 0.0036(6) 0.0037(6) 0.0006(6)
    O2 0.0130(8) 0.0121(8) 0.0087(8) 0.0018(6) 0.0039(6) 0.0004(6)
    N1 0.0095(9) 0.0113(9) 0.0110(10) 0.0017(7) 0.0032(7) 0.0036(8)
    N2 0.0104(9) 0.0115(9) 0.0110(10) 0.0028(8) 0.0027(7) 0.0031(8)
    C18 0.0136(11) 0.0143(11) 0.0085(11) 0.0074(9) 0.0005(9) 0.0026(9)
    C12 0.0108(11) 0.0160(11) 0.0078(11) 0.0072(9) 0.0015(8) 0.0042(9)
    C5 0.0182(12) 0.0103(11) 0.0109(11) 0.0027(9) 0.0004(9) 0.0008(9)
    C7 0.0159(12) 0.0108(11) 0.0068(11) 0.0040(9) -0.0004(9) 0.0029(9)
    C8 0.0142(12) 0.0132(11) 0.0129(12) 0.0017(9) 0.0029(9) 0.0004(9)
    C2 0.0119(11) 0.0135(11) 0.0089(11) 0.0027(9) -0.0011(9) 0.0021(9)
    C1 0.0121(11) 0.0128(11) 0.0061(10) 0.0052(9) -0.0004(8) 0.0011(9)
    C11 0.0154(12) 0.0188(12) 0.0129(12) 0.0037(10) 0.0059(9) 0.0014(10)
    C9 0.0094(11) 0.0138(11) 0.0154(12) 0.0012(9) 0.0037(9) 0.0011(9)
    C13 0.0139(12) 0.0150(11) 0.0087(11) 0.0056(9) 0.0014(9) 0.0015(9)
    C14 0.0166(12) 0.0207(12) 0.0108(12) 0.0064(10) 0.0044(9) 0.0023(10)
    C6 0.0117(11) 0.0136(11) 0.0062(10) 0.0041(9) -0.0009(8) 0.0015(9)
    C17 0.0143(12) 0.0150(11) 0.0121(11) 0.0029(9) 0.0028(9) 0.0029(9)
    C10 0.0119(11) 0.0134(11) 0.0148(12) 0.0005(9) 0.0057(9) 0.0039(9)
    C3 0.0117(11) 0.0199(12) 0.0096(11) 0.0049(9) 0.0027(9) 0.0009(9)
    C16 0.0194(13) 0.0137(11) 0.0135(12) 0.0028(10) 0.0005(9) -0.0010(10)
    C4 0.0169(12) 0.0154(12) 0.0123(12) 0.0078(10) 0.0021(9) -0.0021(9)
    C15 0.0242(13) 0.0196(13) 0.0117(12) 0.0089(11) 0.0035(10) -0.0021(10)
loop_
    _geom_bond_atom_site_label_1
    _geom_bond_atom_site_label_2
    _geom_bond_site_symmetry_2
    _geom_bond_distance
    _geom_bond_publ_flag
    Mn1 O2 . 1.8738(16) y
    Mn1 O1 . 1.9191(16) y
    Mn1 N1 . 1.9964(19) y
    Mn1 N2 . 2.0129(19) y
    Mn1 Cl1 . 2.4633(6) y
    Mn1 O1 2_575 2.4720(16) y
    O1 C1 . 1.348(3) ?
    O1 Mn1 2_575 2.4720(16) ?
    O2 C18 . 1.321(3) ?
    N1 C7 . 1.302(3) ?
    N1 C9 . 1.469(3) ?
    N2 C12 . 1.305(3) ?
    N2 C10 . 1.483(3) ?
    C18 C17 . 1.413(3) ?
    C18 C13 . 1.424(3) ?
    C12 C13 . 1.471(3) ?
    C12 C11 . 1.513(3) ?
    C5 C4 . 1.379(4) ?
    C5 C6 . 1.418(3) ?
    C5 H5 . 0.9500 ?
    C7 C6 . 1.467(3) ?
    C7 C8 . 1.510(3) ?
    C8 H8A . 0.9800 ?
    C8 H8B . 0.9800 ?
    C8 H8C . 0.9800 ?
    C2 C3 . 1.385(3) ?
    C2 C1 . 1.400(3) ?
    C2 H2 . 0.9500 ?
    C1 C6 . 1.423(3) ?
    C11 H11A . 0.9800 ?
    C11 H11B . 0.9800 ?
    C11 H11C . 0.9800 ?
    C9 C10 . 1.517(3) ?
    C9 H9A . 0.9900 ?
    C9 H9B . 0.9900 ?
    C13 C14 . 1.422(3) ?
    C14 C15 . 1.378(4) ?
    C14 H14 . 0.9500 ?
    C17 C16 . 1.382(3) ?
    C17 H17 . 0.9500 ?
    C10 H10A . 0.9900 ?
    C10 H10B . 0.9900 ?
    C3 C4 . 1.402(3) ?
    C3 H3 . 0.9500 ?
    C16 C15 . 1.398(4) ?
    C16 H16 . 0.9500 ?
    C4 H4 . 0.9500 ?
    C15 H15 . 0.9500 ?
loop_
    _geom_angle_atom_site_label_1
    _geom_angle_atom_site_label_2
    _geom_angle_atom_site_label_3
    _geom_angle_site_symmetry_1
    _geom_angle_site_symmetry_3
    _geom_angle
    _geom_angle_publ_flag
    O2 Mn1 O1 . . 95.14(7) y
    O2 Mn1 N1 . . 170.58(8) y
    O1 Mn1 N1 . . 87.86(7) y
    O2 Mn1 N2 . . 90.36(7) y
    O1 Mn1 N2 . . 163.69(8) y
    N1 Mn1 N2 . . 84.44(8) y
    O2 Mn1 Cl1 . . 95.48(5) y
    O1 Mn1 Cl1 . . 96.66(5) y
    N1 Mn1 Cl1 . . 93.03(6) y
    N2 Mn1 Cl1 . . 98.09(6) y
    O2 Mn1 O1 . 2_575 88.58(6) y
    O1 Mn1 O1 . 2_575 77.02(7) y
    N1 Mn1 O1 . 2_575 83.39(7) y
    N2 Mn1 O1 . 2_575 87.80(7) y
    Cl1 Mn1 O1 . 2_575 172.81(4) y
    C1 O1 Mn1 . . 121.87(14) ?
    C1 O1 Mn1 . 2_575 112.89(13) ?
    Mn1 O1 Mn1 . 2_575 102.98(7) y
    C18 O2 Mn1 . . 130.34(15) ?
    C7 N1 C9 . . 121.6(2) ?
    C7 N1 Mn1 . . 127.36(16) ?
    C9 N1 Mn1 . . 110.67(14) ?
    C12 N2 C10 . . 119.38(19) ?
    C12 N2 Mn1 . . 129.33(16) ?
    C10 N2 Mn1 . . 111.08(14) ?
    O2 C18 C17 . . 116.5(2) ?
    O2 C18 C13 . . 125.0(2) ?
    C17 C18 C13 . . 118.5(2) ?
    N2 C12 C13 . . 121.5(2) ?
    N2 C12 C11 . . 119.1(2) ?
    C13 C12 C11 . . 119.4(2) ?
    C4 C5 C6 . . 121.3(2) ?
    C4 C5 H5 . . 119.4 ?
    C6 C5 H5 . . 119.4 ?
    N1 C7 C6 . . 120.7(2) ?
    N1 C7 C8 . . 119.9(2) ?
    C6 C7 C8 . . 119.4(2) ?
    C7 C8 H8A . . 109.5 ?
    C7 C8 H8B . . 109.5 ?
    H8A C8 H8B . . 109.5 ?
    C7 C8 H8C . . 109.5 ?
    H8A C8 H8C . . 109.5 ?
    H8B C8 H8C . . 109.5 ?
    C3 C2 C1 . . 121.3(2) ?
    C3 C2 H2 . . 119.4 ?
    C1 C2 H2 . . 119.4 ?
    O1 C1 C2 . . 118.2(2) ?
    O1 C1 C6 . . 122.4(2) ?
    C2 C1 C6 . . 119.3(2) ?
    C12 C11 H11A . . 109.5 ?
    C12 C11 H11B . . 109.5 ?
    H11A C11 H11B . . 109.5 ?
    C12 C11 H11C . . 109.5 ?
    H11A C11 H11C . . 109.5 ?
    H11B C11 H11C . . 109.5 ?
    N1 C9 C10 . . 109.25(19) ?
    N1 C9 H9A . . 109.8 ?
    C10 C9 H9A . . 109.8 ?
    N1 C9 H9B . . 109.8 ?
    C10 C9 H9B . . 109.8 ?
    H9A C9 H9B . . 108.3 ?
    C14 C13 C18 . . 117.7(2) ?
    C14 C13 C12 . . 119.4(2) ?
    C18 C13 C12 . . 122.9(2) ?
    C15 C14 C13 . . 122.2(2) ?
    C15 C14 H14 . . 118.9 ?
    C13 C14 H14 . . 118.9 ?
    C5 C6 C1 . . 118.3(2) ?
    C5 C6 C7 . . 119.8(2) ?
    C1 C6 C7 . . 121.7(2) ?
    C16 C17 C18 . . 122.1(2) ?
    C16 C17 H17 . . 118.9 ?
    C18 C17 H17 . . 118.9 ?
    N2 C10 C9 . . 109.88(18) ?
    N2 C10 H10A . . 109.7 ?
    C9 C10 H10A . . 109.7 ?
    N2 C10 H10B . . 109.7 ?
    C9 C10 H10B . . 109.7 ?
    H10A C10 H10B . . 108.2 ?
    C2 C3 C4 . . 119.9(2) ?
    C2 C3 H3 . . 120.1 ?
    C4 C3 H3 . . 120.1 ?
    C17 C16 C15 . . 119.4(2) ?
    C17 C16 H16 . . 120.3 ?
    C15 C16 H16 . . 120.3 ?
    C5 C4 C3 . . 119.9(2) ?
    C5 C4 H4 . . 120.0 ?
    C3 C4 H4 . . 120.0 ?
    C14 C15 C16 . . 119.8(2) ?
    C14 C15 H15 . . 120.1 ?
    C16 C15 H15 . . 120.1 ?
loop_
    _geom_torsion_atom_site_label_1
    _geom_torsion_atom_site_label_2
    _geom_torsion_atom_site_label_3
    _geom_torsion_atom_site_label_4
    _geom_torsion_site_symmetry_1
    _geom_torsion_site_symmetry_2
    _geom_torsion_site_symmetry_3
    _geom_torsion_site_symmetry_4
    _geom_torsion
    _geom_torsion_publ_flag
    O2 Mn1 O1 C1 . . . . 144.83(16) ?
    N1 Mn1 O1 C1 . . . . -44.12(17) ?
    N2 Mn1 O1 C1 . . . . -105.9(3) ?
    Cl1 Mn1 O1 C1 . . . . 48.69(16) ?
    O1 Mn1 O1 C1 2_575 . . . -127.83(18) ?
    O2 Mn1 O1 Mn1 . . . 2_575 -87.35(7) ?
    N1 Mn1 O1 Mn1 . . . 2_575 83.71(7) ?
    N2 Mn1 O1 Mn1 . . . 2_575 21.9(3) ?
    Cl1 Mn1 O1 Mn1 . . . 2_575 176.51(4) ?
    O1 Mn1 O1 Mn1 2_575 . . 2_575 0.0 ?
    O1 Mn1 O2 C18 . . . . 172.36(19) ?
    N2 Mn1 O2 C18 . . . . 7.7(2) ?
    Cl1 Mn1 O2 C18 . . . . -90.43(19) ?
    O1 Mn1 O2 C18 2_575 . . . 95.52(19) ?
    O1 Mn1 N1 C7 . . . . 25.1(2) ?
    N2 Mn1 N1 C7 . . . . -169.3(2) ?
    Cl1 Mn1 N1 C7 . . . . -71.4(2) ?
    O1 Mn1 N1 C7 2_575 . . . 102.3(2) ?
    O1 Mn1 N1 C9 . . . . -148.16(15) ?
    N2 Mn1 N1 C9 . . . . 17.44(15) ?
    Cl1 Mn1 N1 C9 . . . . 115.28(14) ?
    O1 Mn1 N1 C9 2_575 . . . -70.98(15) ?
    O2 Mn1 N2 C12 . . . . -7.3(2) ?
    O1 Mn1 N2 C12 . . . . -117.2(3) ?
    N1 Mn1 N2 C12 . . . . -179.4(2) ?
    Cl1 Mn1 N2 C12 . . . . 88.3(2) ?
    O1 Mn1 N2 C12 2_575 . . . -95.9(2) ?
    O2 Mn1 N2 C10 . . . . 178.04(15) ?
    O1 Mn1 N2 C10 . . . . 68.1(3) ?
    N1 Mn1 N2 C10 . . . . 5.90(15) ?
    Cl1 Mn1 N2 C10 . . . . -86.38(15) ?
    O1 Mn1 N2 C10 2_575 . . . 89.48(15) ?
    Mn1 O2 C18 C17 . . . . 172.84(15) ?
    Mn1 O2 C18 C13 . . . . -7.4(3) ?
    C10 N2 C12 C13 . . . . -179.6(2) ?
    Mn1 N2 C12 C13 . . . . 6.2(3) ?
    C10 N2 C12 C11 . . . . 0.2(3) ?
    Mn1 N2 C12 C11 . . . . -174.11(16) ?
    C9 N1 C7 C6 . . . . 175.2(2) ?
    Mn1 N1 C7 C6 . . . . 2.5(3) ?
    C9 N1 C7 C8 . . . . -3.6(3) ?
    Mn1 N1 C7 C8 . . . . -176.24(16) ?
    Mn1 O1 C1 C2 . . . . -145.77(17) ?
    Mn1 O1 C1 C2 2_575 . . . 90.9(2) ?
    Mn1 O1 C1 C6 . . . . 37.8(3) ?
    Mn1 O1 C1 C6 2_575 . . . -85.5(2) ?
    C3 C2 C1 O1 . . . . -178.2(2) ?
    C3 C2 C1 C6 . . . . -1.7(3) ?
    C7 N1 C9 C10 . . . . 149.6(2) ?
    Mn1 N1 C9 C10 . . . . -36.7(2) ?
    O2 C18 C13 C14 . . . . -175.6(2) ?
    C17 C18 C13 C14 . . . . 4.1(3) ?
    O2 C18 C13 C12 . . . . 3.3(4) ?
    C17 C18 C13 C12 . . . . -177.0(2) ?
    N2 C12 C13 C14 . . . . 176.1(2) ?
    C11 C12 C13 C14 . . . . -3.6(3) ?
    N2 C12 C13 C18 . . . . -2.9(3) ?
    C11 C12 C13 C18 . . . . 177.4(2) ?
    C18 C13 C14 C15 . . . . -1.2(4) ?
    C12 C13 C14 C15 . . . . 179.8(2) ?
    C4 C5 C6 C1 . . . . 0.1(3) ?
    C4 C5 C6 C7 . . . . 175.1(2) ?
    O1 C1 C6 C5 . . . . 178.0(2) ?
    C2 C1 C6 C5 . . . . 1.6(3) ?
    O1 C1 C6 C7 . . . . 3.1(3) ?
    C2 C1 C6 C7 . . . . -173.3(2) ?
    N1 C7 C6 C5 . . . . 161.2(2) ?
    C8 C7 C6 C5 . . . . -20.0(3) ?
    N1 C7 C6 C1 . . . . -24.0(3) ?
    C8 C7 C6 C1 . . . . 154.8(2) ?
    O2 C18 C17 C16 . . . . 175.2(2) ?
    C13 C18 C17 C16 . . . . -4.5(4) ?
    C12 N2 C10 C9 . . . . 157.5(2) ?
    Mn1 N2 C10 C9 . . . . -27.3(2) ?
    N1 C9 C10 N2 . . . . 41.7(3) ?
    C1 C2 C3 C4 . . . . -0.1(4) ?
    C18 C17 C16 C15 . . . . 1.8(4) ?
    C6 C5 C4 C3 . . . . -1.9(4) ?
    C2 C3 C4 C5 . . . . 1.9(4) ?
    C13 C14 C15 C16 . . . . -1.5(4) ?
    C17 C16 C15 C14 . . . . 1.2(4) ?
