# Supplementary material for: Bis{μ-2,2′-[1,1′-(ethane-1,2-diyldinitrilo)diethyl­idyne]diphenolato-κ5 O,N,N′,O′:O}bis­[chloridomanganese(III)]
Source: Acta Crystallogr Sect E Struct Rep Online. 2008 Jan 9;64(Pt 2):m307. doi: 10.1107/S1600536808000226 (PMC2960426; doi:10.1107/S1600536808000226)
Supplement: Supplementary file 2 [file e-64-0m307-Isup2.hkl]

# 
# h,k,l, Fc-squared, Fo-squared, sigma(Fo-squared) and status flag 
# 
data_I
_shelx_title ' P1bar in P-1' 
_shelx_refln_list_code          4 
_shelx_F_calc_maximum      173.21 
_exptl_crystal_F_000       396.00 
_reflns_d_resolution_high  0.8375 
 
loop_ 
 _symmetry_equiv_pos_as_xyz 
 'x, y, z' 
 '-x, -y, -z' 
 
_cell_length_a     7.8261 
_cell_length_b     9.8046 
_cell_length_c    11.2372 
_cell_angle_alpha  97.207 
_cell_angle_beta   94.701 
_cell_angle_gamma 108.081 
 
_shelx_F_squared_multiplier     1.000 
 
loop_ 
 _refln_index_h 
 _refln_index_k 
 _refln_index_l 
 _refln_F_squared_calc 
 _refln_F_squared_meas 
 _refln_F_squared_sigma 
 _refln_observed_status 
   1   0   0    13846.07    11877.59    586.71 o 
   2   0   0     1810.98     1908.77     64.08 o 
   3   0   0       17.96       21.17      1.65 o 
   4   0   0      101.71       69.74      5.29 o 
   5   0   0       99.53       99.19      5.43 o 
   6   0   0       15.13       13.64      6.73 o 
   7   0   0       48.69       41.12      6.18 o 
   8   0   0       16.81       21.18      4.65 o 
  -9   1   0      296.12      295.15     12.54 o 
  -8   1   0        5.23        3.01      4.48 o 
  -7   1   0       35.79       30.20      5.11 o 
  -6   1   0      113.56      115.53     11.76 o 
  -5   1   0       24.72       83.36     10.37 o 
  -4   1   0       64.98       57.72      3.84 o 
  -3   1   0       19.74       21.81      1.63 o 
  -2   1   0     1307.48     1292.69     33.24 o 
  -1   1   0     3744.63     3347.39    176.72 o 
   0   1   0     6662.26     6144.76    187.26 o 
   1   1   0     1467.36     1574.76     49.47 o 
   2   1   0      452.30      429.21      9.41 o 
   3   1   0       17.77       17.22      2.03 o 
   4   1   0       24.97       26.74      2.52 o 
   5   1   0     2974.67     2702.09     63.10 o 
   6   1   0     3504.16     3416.82     83.38 o 
   7   1   0      289.33      297.97     10.52 o 
   8   1   0        1.73       -3.47      3.55 o 
  -9   2   0      682.43      660.02     17.65 o 
  -8   2   0       17.03       16.76      2.65 o 
  -7   2   0       38.76       37.11      6.29 o 
  -6   2   0      487.06      486.66     27.05 o 
  -5   2   0     1128.43     1157.92     40.89 o 
  -4   2   0       81.13       76.86      4.29 o 
  -3   2   0       40.86       43.50      2.61 o 
  -2   2   0      156.14      167.44      6.07 o 
  -1   2   0      390.06      372.13     11.51 o 
   0   2   0      158.77      193.70      7.85 o 
   1   2   0     2820.49     2756.66     69.37 o 
   2   2   0      474.41      439.04     10.80 o 
   3   2   0       24.16       27.48      2.84 o 
   4   2   0      438.59      426.53     13.72 o 
   5   2   0     4204.30     3933.58     88.97 o 
   6   2   0     4012.36     3925.64     95.83 o 
   7   2   0       30.53       34.98      4.31 o 
   8   2   0       52.60       60.42      4.88 o 
  -9   3   0      824.72      814.39     18.06 o 
  -8   3   0     1099.20     1053.06     23.65 o 
  -7   3   0      122.86      119.65      6.33 o 
  -6   3   0       15.98       25.92      3.83 o 
  -5   3   0      917.24      916.86     33.09 o 
  -4   3   0     2202.17     2211.97     60.28 o 
  -3   3   0        2.20        4.88      1.80 o 
  -2   3   0      497.43      507.08     15.87 o 
  -1   3   0      109.82      116.53      4.14 o 
   0   3   0        9.87       13.32      1.52 o 
   1   3   0      377.60      376.72     13.56 o 
   2   3   0      618.65      518.26     19.82 o 
   3   3   0     1044.37      942.81     24.22 o 
   4   3   0      151.44      152.65      5.33 o 
   5   3   0      257.92      261.89      7.72 o 
   6   3   0      297.05      305.79      9.70 o 
   7   3   0      680.92      695.92     28.10 o 
  -9   4   0      251.28      248.18      6.26 o 
  -8   4   0      476.75      486.42     11.79 o 
  -7   4   0      189.48      199.46      4.88 o 
  -6   4   0      324.79      298.38      9.04 o 
  -5   4   0      175.72      162.42      5.35 o 
  -4   4   0      759.54      739.23     19.88 o 
  -3   4   0     1222.37     1208.77     37.10 o 
  -2   4   0       82.51       77.24      3.97 o 
  -1   4   0      147.26      159.74      6.12 o 
   0   4   0      302.18      357.71     15.49 o 
   1   4   0     1003.24     1082.22     30.96 o 
   2   4   0      225.00      222.89      7.35 o 
   3   4   0      847.80      853.82     19.39 o 
   4   4   0      296.92      300.98     10.23 o 
   5   4   0       15.19       21.26      3.20 o 
   6   4   0       92.28      103.15      4.81 o 
   7   4   0      511.36      502.61     20.26 o 
  -9   5   0       26.29       28.80      2.40 o 
  -8   5   0      169.18      166.43      4.52 o 
  -7   5   0      267.15      254.10      7.50 o 
  -6   5   0      855.30      793.76     10.67 o 
  -5   5   0       30.93      120.04     14.19 o 
  -4   5   0      303.48      300.86      7.45 o 
  -3   5   0     5323.49     5153.92    109.45 o 
  -2   5   0     2242.48     2217.51     76.46 o 
  -1   5   0       18.95       26.02      2.56 o 
   0   5   0       32.91       34.89      2.95 o 
   1   5   0      811.49      853.55     22.15 o 
   2   5   0       38.70       45.59      3.48 o 
   3   5   0      254.38      255.47      8.17 o 
   4   5   0      241.65      227.22      7.91 o 
   5   5   0      201.39      198.16      7.01 o 
   6   5   0        7.25       10.32      4.57 o 
  -9   6   0       10.05       11.93      1.32 o 
  -8   6   0      221.26      221.50      4.43 o 
  -7   6   0      729.84      725.83     12.07 o 
  -6   6   0      832.24      801.40     11.81 o 
  -5   6   0      129.58      227.47     13.74 o 
  -4   6   0      178.71      200.77      5.13 o 
  -3   6   0      560.59      533.23     12.20 o 
  -2   6   0     2303.52     2178.23     55.89 o 
  -1   6   0     1425.89     1333.87     31.11 o 
   0   6   0       73.49       67.22      3.39 o 
   1   6   0       62.90       60.38      4.60 o 
   2   6   0      254.52      222.47      9.01 o 
   3   6   0      421.30      395.19      9.89 o 
   4   6   0        5.02        7.52      2.73 o 
   5   6   0       33.88       59.26     16.54 o 
  -8   7   0        0.03        1.28      1.17 o 
  -7   7   0       48.20       52.06      2.67 o 
  -6   7   0       16.64       17.04      2.06 o 
  -5   7   0       63.27       57.66      2.42 o 
  -4   7   0       12.88       16.94      2.01 o 
  -3   7   0      428.87      413.28     10.53 o 
  -2   7   0     1705.97     1593.42     40.56 o 
  -1   7   0     1272.38     1261.40     33.32 o 
   0   7   0      609.50      593.33     16.90 o 
   1   7   0       13.04        9.99      2.59 o 
   2   7   0      110.48       98.89      5.90 o 
   3   7   0      893.56      815.35     26.61 o 
   4   7   0      282.60      269.53      7.69 o 
   5   7   0        6.68       16.27      2.54 o 
  -8   8   0        3.38        3.61      1.02 o 
  -7   8   0      378.25      375.38      6.78 o 
  -6   8   0      301.82      301.47      5.91 o 
  -5   8   0      114.64      111.22      2.68 o 
  -4   8   0      366.02      370.41      5.59 o 
  -3   8   0      171.70      168.18      3.33 o 
  -2   8   0      971.67      947.97     14.45 o 
  -1   8   0      820.89      783.12     14.20 o 
   0   8   0      465.55      468.15      9.48 o 
   1   8   0       19.59       18.49      2.52 o 
   2   8   0      154.94      126.49      4.79 o 
   3   8   0      346.08      353.34     10.72 o 
   4   8   0      768.43      770.40     27.68 o 
  -7   9   0        9.10        9.95      1.26 o 
  -6   9   0      110.74      116.31      2.97 o 
  -5   9   0       68.59       77.63      2.63 o 
  -4   9   0      198.78      201.35      4.36 o 
  -3   9   0        4.71        5.10      1.47 o 
  -2   9   0       10.20       12.72      2.02 o 
  -1   9   0      108.51      103.60      4.42 o 
   0   9   0      258.17      294.34      8.33 o 
   1   9   0      381.77      430.37     11.10 o 
   2   9   0       90.39       90.80      3.66 o 
   3   9   0      177.73      192.71      7.83 o 
  -7  10   0       12.26       11.64      1.36 o 
  -6  10   0       84.69       81.07      2.35 o 
  -5  10   0      388.89      394.04      7.58 o 
  -4  10   0       86.09       90.69      3.17 o 
  -3  10   0      378.56      392.93      7.16 o 
  -2  10   0        2.13        3.87      1.69 o 
  -1  10   0        2.22        2.91      1.64 o 
   0  10   0       34.32       38.68      2.57 o 
   1  10   0      435.15      449.43     10.94 o 
  -5  11   0       48.81       56.33      3.19 o 
  -4  11   0       11.40       13.14      1.55 o 
  -3  11   0       75.58       81.90      2.97 o 
  -2  11   0       30.48       29.92      1.96 o 
  -1  11   0       22.22       27.25      1.77 o 
   0 -11   1      381.10      392.37     12.56 o 
   1 -11   1       20.61       29.28      6.37 o 
   2 -11   1       13.48       13.54      2.76 o 
   3 -11   1      297.86      309.16      8.47 o 
   4 -11   1      687.50      663.78     19.85 o 
   5 -11   1      134.12      134.58      3.82 o 
  -2 -10   1       89.84       88.22      3.55 o 
  -1 -10   1        3.54        9.14      1.63 o 
   0 -10   1      224.44      238.05      6.65 o 
   1 -10   1        3.35        9.76      3.60 o 
   2 -10   1      102.00      102.99      3.07 o 
   3 -10   1     1412.04     1472.68     22.19 o 
   4 -10   1      867.40      888.42     12.91 o 
   5 -10   1      366.61      378.14      6.48 o 
   6 -10   1       56.05       60.43      1.94 o 
   7 -10   1       47.79       59.59      4.80 o 
  -3  -9   1       20.12       23.41      2.37 o 
  -2  -9   1      195.87      209.51      6.04 o 
  -1  -9   1      498.80      457.47     10.04 o 
   0  -9   1        0.42       -0.46      1.96 o 
   1  -9   1       49.19       56.44      2.14 o 
   2  -9   1      117.63      120.25      3.22 o 
   3  -9   1       12.32       19.20      1.40 o 
   4  -9   1      260.72      269.33      4.15 o 
   5  -9   1      909.81      909.12     11.28 o 
   6  -9   1      433.84      448.01      6.31 o 
   7  -9   1       37.69       42.09      2.19 o 
  -4  -8   1      794.46      837.92     22.02 o 
  -3  -8   1      210.93      204.43      6.77 o 
  -2  -8   1       48.75       45.20      2.33 o 
  -1  -8   1      408.56      418.30      8.43 o 
   0  -8   1      269.94      283.67      5.42 o 
   1  -8   1       17.29       21.28      1.19 o 
   2  -8   1      280.15      288.86      4.34 o 
   3  -8   1      450.42      455.80      5.67 o 
   4  -8   1        0.12       -0.05      0.90 o 
   5  -8   1      140.75      131.03      2.38 o 
   6  -8   1      500.47      522.72      7.84 o 
   7  -8   1      152.22      161.99      3.32 o 
   8  -8   1       73.94       78.74      2.99 o 
  -5  -7   1     1147.93     1260.97     32.58 o 
  -4  -7   1      754.60      769.55     17.73 o 
  -3  -7   1      148.40      140.08      5.04 o 
  -2  -7   1      136.01      124.79      3.70 o 
  -1  -7   1      115.60      113.20     14.71 o 
   0  -7   1      407.88      377.36      7.43 o 
   1  -7   1      674.23      684.40     20.85 o 
   2  -7   1       37.76       42.19      2.31 o 
   3  -7   1       17.74       19.11      1.62 o 
   4  -7   1      140.19      135.87      3.47 o 
   5  -7   1      179.37      177.65      2.78 o 
   6  -7   1      316.51      314.40      5.27 o 
   7  -7   1       63.56       62.53      2.22 o 
   8  -7   1      372.02      383.28      6.61 o 
  -6  -6   1      222.89      271.55      6.34 o 
  -5  -6   1      154.37      162.23      6.48 o 
  -4  -6   1      330.39      333.55      7.23 o 
  -3  -6   1      712.37      713.55     16.59 o 
  -2  -6   1       78.34       75.85      3.84 o 
  -1  -6   1       62.95       78.20      3.71 o 
   0  -6   1     1614.54     1542.32     29.99 o 
   1  -6   1     6548.14     6379.91    144.26 o 
   2  -6   1      987.13      988.89     21.23 o 
   3  -6   1       11.52       12.89      1.49 o 
   4  -6   1       23.37       26.82      1.97 o 
   5  -6   1      137.02      135.77      3.36 o 
   6  -6   1       12.82       13.82      1.39 o 
   7  -6   1      139.96      155.57      3.38 o 
   8  -6   1       82.67       86.82      2.87 o 
   9  -6   1       18.60       21.38      2.30 o 
  -6  -5   1       33.35       33.61      5.92 o 
  -5  -5   1       83.76       83.91      4.60 o 
  -4  -5   1       24.88       25.56      3.19 o 
  -3  -5   1      587.28      579.07     15.22 o 
  -2  -5   1      322.22      290.18      7.59 o 
  -1  -5   1     1303.66     1373.68     32.03 o 
   0  -5   1     4271.77     4446.75     99.90 o 
   1  -5   1     2734.76     2665.68     87.92 o 
   2  -5   1     1144.66     1035.30     45.80 o 
   3  -5   1      749.43      739.29     18.37 o 
   4  -5   1       73.57       84.11      2.91 o 
   5  -5   1       14.18       17.32      1.63 o 
   6  -5   1      823.71      798.26     10.95 o 
   7  -5   1      123.16      120.97      2.86 o 
   8  -5   1      192.58      192.68      5.02 o 
   9  -5   1        3.59        4.27      1.95 o 
  -7  -4   1       33.15       38.68      5.10 o 
  -6  -4   1       21.65       24.24      3.01 o 
  -5  -4   1        1.83        2.55      2.70 o 
  -4  -4   1      630.77      638.86     16.66 o 
  -3  -4   1        3.73        9.95      1.98 o 
  -2  -4   1     1099.94     1022.55     22.16 o 
  -1  -4   1      247.19      208.20      7.34 o 
   0  -4   1       67.61       66.58      3.29 o 
   1  -4   1      470.16      881.45     40.02 o 
   2  -4   1     2417.61     2411.56     77.30 o 
   3  -4   1      995.06      950.67     29.17 o 
   4  -4   1      191.23      190.43      6.33 o 
   5  -4   1      492.76      503.29     10.45 o 
   6  -4   1     2276.51     2213.92     40.51 o 
   7  -4   1     1176.10     1224.56     21.76 o 
   8  -4   1        7.72        9.80      1.89 o 
   9  -4   1        0.35        0.96      1.33 o 
  -7  -3   1      821.73      806.36     24.58 o 
  -6  -3   1      463.83      472.13     13.41 o 
  -5  -3   1       67.20       69.62      3.82 o 
  -4  -3   1      144.90      149.75      5.15 o 
  -3  -3   1      857.50      870.81     22.52 o 
  -2  -3   1      198.59      203.05      6.87 o 
  -1  -3   1        7.33       15.69      3.50 o 
   0  -3   1      104.99      127.24      4.39 o 
   2  -3   1      202.26      197.66     13.67 o 
   3  -3   1     1655.47     1701.32     50.83 o 
   4  -3   1     2496.87     2466.92     61.34 o 
   5  -3   1      826.73      887.17     21.25 o 
   6  -3   1      139.84      145.61      7.03 o 
   7  -3   1      559.84      549.55     13.46 o 
   8  -3   1      438.62      402.54     10.02 o 
   9  -3   1       18.87       19.41      1.67 o 
  -8  -2   1      273.03      248.83     11.33 o 
  -7  -2   1      593.13      598.28     16.04 o 
  -6  -2   1      520.13      541.37     17.81 o 
  -5  -2   1      508.85      527.98     15.75 o 
  -4  -2   1      237.40      261.65      9.49 o 
  -3  -2   1      423.96      416.41     13.17 o 
  -2  -2   1      344.60      348.58     10.32 o 
  -1  -2   1      177.71      188.81      5.85 o 
   0  -2   1     2127.87     2037.11     75.78 o 
   1  -2   1       15.74        9.97      1.70 o 
   2  -2   1     5477.57     5772.53    172.21 o 
   3  -2   1      806.10      850.00     22.67 o 
   4  -2   1     1780.49     1716.55     47.43 o 
   5  -2   1       26.30       40.53      2.94 o 
   6  -2   1       19.54       31.15      7.20 o 
   7  -2   1      457.52      464.26     11.69 o 
   8  -2   1      270.18      255.64     16.83 o 
   9  -2   1       74.01       79.41      3.30 o 
  -8  -1   1       36.83       40.57      5.03 o 
  -7  -1   1      113.60      130.86      6.42 o 
  -6  -1   1      737.24      668.23     16.57 o 
  -5  -1   1     1375.97     1289.46     50.73 o 
  -4  -1   1       32.14       65.30      7.57 o 
  -3  -1   1       18.46       31.28      3.47 o 
  -2  -1   1     3181.20     3160.13     98.75 o 
  -1  -1   1     1583.38     1649.69     76.85 o 
   0  -1   1      777.01      905.63     42.70 o 
   1  -1   1        8.13       30.37      5.98 o 
   2  -1   1      216.74      234.64      6.35 o 
   3  -1   1      240.88      240.66      7.93 o 
   4  -1   1     1288.33     1296.69     36.52 o 
   5  -1   1      274.29      241.04     11.81 o 
   6  -1   1      167.85      314.60     19.82 o 
   7  -1   1       21.70       22.75      5.48 o 
   8  -1   1       35.49       43.13      3.67 o 
  -8   0   1       24.84       40.51      5.49 o 
  -7   0   1       23.89       21.50      5.52 o 
  -6   0   1     1302.39     1171.91     54.49 o 
  -5   0   1     2036.51     1871.39     45.25 o 
  -4   0   1      219.59      288.12      9.61 o 
  -3   0   1      784.40      954.03     25.06 o 
  -2   0   1     1775.28     1856.06     56.84 o 
  -1   0   1      436.27      535.70     20.11 o 
   0   0   1     4732.49     4321.94    355.75 o 
   1   0   1      760.07      843.10     41.96 o 
   2   0   1      929.25     1038.20     28.51 o 
   3   0   1      212.88      225.51      8.97 o 
   4   0   1      105.81      128.58      7.45 o 
   5   0   1     1004.88      956.42     23.72 o 
   6   0   1      375.12      386.29     21.62 o 
   7   0   1      135.16      138.47      9.42 o 
   8   0   1       56.84       40.55      6.36 o 
  -9   1   1       57.50       51.05      2.88 o 
  -8   1   1      124.76      145.03      8.96 o 
  -7   1   1        2.27        4.22      4.74 o 
  -6   1   1        7.62        8.47      6.10 o 
  -5   1   1     1170.56     1097.57     39.05 o 
  -4   1   1     4375.39     4798.78    126.55 o 
  -3   1   1     1022.59      990.38     32.61 o 
  -2   1   1      252.75      252.62      7.17 o 
  -1   1   1       95.32      106.05      7.16 o 
   0   1   1      666.02      723.45     20.94 o 
   1   1   1     2027.48     2024.84     50.81 o 
   2   1   1      333.50      375.29      8.01 o 
   3   1   1       18.41       35.31      5.57 o 
   4   1   1      195.55      179.82      9.35 o 
   5   1   1      207.22      199.45      6.96 o 
   6   1   1        6.33        5.73      2.73 o 
   7   1   1      306.48      310.14     10.79 o 
   8   1   1       68.26       60.72      3.48 o 
  -9   2   1      108.69      119.27      4.55 o 
  -8   2   1      194.02      182.78      8.34 o 
  -7   2   1        3.28        5.30      2.74 o 
  -6   2   1       12.11       12.16      3.27 o 
  -5   2   1     1604.66     1639.88     76.46 o 
  -4   2   1     4657.37     4983.47    164.03 o 
  -3   2   1      935.29      926.86     36.14 o 
  -2   2   1       39.93       49.15      3.16 o 
  -1   2   1      840.30      856.75     27.25 o 
   0   2   1     3052.03     3028.58    164.47 o 
   1   2   1     4059.92     3736.52     79.87 o 
   2   2   1      129.45      110.52      4.10 o 
   3   2   1       68.13       54.64      2.95 o 
   4   2   1      616.48      587.86     15.55 o 
   5   2   1       65.17       63.98      8.68 o 
   6   2   1        1.91        6.13      2.70 o 
   7   2   1       39.27       32.84      2.89 o 
   8   2   1        4.21        2.24      1.57 o 
  -9   3   1      374.96      387.25     10.03 o 
  -8   3   1       94.25       84.52      4.79 o 
  -7   3   1        3.08        5.90      2.25 o 
  -6   3   1       86.55       88.60      6.86 o 
  -5   3   1        1.90        2.57      4.54 o 
  -4   3   1       37.29       60.51      4.70 o 
  -3   3   1     1249.41     1266.32     38.80 o 
  -2   3   1     1230.52     1151.49     29.43 o 
  -1   3   1     1224.77     1251.01     36.09 o 
   0   3   1      212.49      189.79      6.01 o 
   1   3   1    14530.80    13813.56    316.10 o 
   2   3   1     8072.86     8356.73    222.73 o 
   3   3   1      131.72      118.92      4.61 o 
   4   3   1       36.17       39.87      3.77 o 
   5   3   1       23.94       26.28      3.11 o 
   6   3   1       82.83       91.42      4.84 o 
   7   3   1      200.19      195.58      7.15 o 
  -9   4   1      313.06      337.27      8.14 o 
  -8   4   1      613.21      615.60     15.23 o 
  -7   4   1       53.83       45.68      2.85 o 
  -6   4   1       25.37       22.65      3.83 o 
  -5   4   1      328.90      308.00     20.13 o 
  -4   4   1      589.30      608.74     26.30 o 
  -3   4   1       49.07       62.99      5.49 o 
  -2   4   1      639.45      592.71     19.26 o 
  -1   4   1      156.82      141.94      5.17 o 
   0   4   1     1287.18     1413.00     39.66 o 
   1   4   1     2086.45     2160.11     59.99 o 
   2   4   1     2159.14     2064.25     50.86 o 
   3   4   1      581.01      547.77     15.95 o 
   4   4   1       71.40       75.20      5.04 o 
   5   4   1      164.22      169.48      6.60 o 
   6   4   1      360.32      363.78     10.46 o 
   7   4   1      707.04      671.40     25.98 o 
  -9   5   1      304.56      326.65      7.82 o 
  -8   5   1     1582.42     1561.69     26.67 o 
  -7   5   1       30.39       31.66      2.73 o 
  -6   5   1      244.76      230.88      5.86 o 
  -5   5   1       62.20       52.61     11.78 o 
  -4   5   1      155.66      144.37     11.10 o 
  -3   5   1      374.08      347.47     12.94 o 
  -2   5   1        3.72        1.39      2.11 o 
  -1   5   1      223.75      229.17      7.89 o 
   0   5   1       72.39       83.78      4.41 o 
   1   5   1       28.56       65.39      7.43 o 
   2   5   1      371.79      333.19      8.88 o 
   3   5   1     1108.39     1106.90     30.73 o 
   4   5   1       80.04       74.58      4.57 o 
   5   5   1       18.75       22.15      2.98 o 
   6   5   1      470.85      461.92     20.86 o 
  -9   6   1        9.63       14.90      1.75 o 
  -8   6   1      997.48      971.02     24.09 o 
  -7   6   1     2802.55     2789.59     47.58 o 
  -6   6   1      268.20      255.28      5.40 o 
  -5   6   1       52.44       50.68      4.46 o 
  -4   6   1       13.90       22.49      4.74 o 
  -3   6   1      848.67      711.17     22.39 o 
  -2   6   1      585.22      581.81     21.80 o 
  -1   6   1      198.39      183.03      7.58 o 
   0   6   1      118.03      114.85      6.07 o 
   1   6   1        1.46        5.36      2.81 o 
   2   6   1        7.65        6.17      2.61 o 
   3   6   1      342.84      325.85     10.32 o 
   4   6   1      859.06      780.16     20.95 o 
   5   6   1      139.75      127.00      8.03 o 
  -8   7   1      328.19      334.41      6.50 o 
  -7   7   1      952.78      946.42     14.59 o 
  -6   7   1      386.43      363.10      6.92 o 
  -5   7   1      208.18      191.51      4.49 o 
  -4   7   1      201.99      196.81      5.51 o 
  -3   7   1      651.77      638.76     14.17 o 
  -2   7   1     2224.58     2052.39     54.37 o 
  -1   7   1      156.49      155.80      6.48 o 
   0   7   1       69.76       56.64      5.59 o 
   1   7   1        6.07        5.45      2.56 o 
   2   7   1       18.72        7.98      4.77 o 
   3   7   1       17.15       11.59      2.65 o 
   4   7   1       48.26       45.18      3.56 o 
   5   7   1       86.45       90.56      4.71 o 
  -8   8   1       47.05       50.69      1.81 o 
  -7   8   1       26.81       29.04      1.87 o 
  -6   8   1      833.37      859.13     14.38 o 
  -5   8   1      795.40      795.70     13.44 o 
  -4   8   1       62.15       61.60      2.66 o 
  -3   8   1       60.93       57.49      2.83 o 
  -2   8   1     3658.34     3475.32     71.12 o 
  -1   8   1     3326.71     3183.80    113.13 o 
   0   8   1       24.93       31.57      4.04 o 
   1   8   1       15.43       20.21      5.90 o 
   2   8   1       13.78       25.23      5.63 o 
   3   8   1      129.43      134.67      5.34 o 
   4   8   1       11.79        9.39      2.17 o 
  -7   9   1       75.81       79.21      2.39 o 
  -6   9   1      445.30      450.24      9.74 o 
  -5   9   1      498.69      517.27      9.03 o 
  -4   9   1      490.54      498.44      8.32 o 
  -3   9   1       42.65       42.13      1.98 o 
  -2   9   1       26.98       33.13      2.59 o 
  -1   9   1     1035.93     1033.75     24.39 o 
   0   9   1      941.34      956.41     22.76 o 
   1   9   1      412.20      418.91     10.79 o 
   2   9   1       50.68       39.32      5.42 o 
   3   9   1       92.89      103.68      4.88 o 
  -6  10   1        0.01       -0.40      1.06 o 
  -5  10   1       63.98       66.09      2.59 o 
  -4  10   1       12.90       22.16      1.70 o 
  -3  10   1       24.12       27.95      2.40 o 
  -2  10   1        9.89       12.86      1.83 o 
  -1  10   1      616.93      654.19     15.76 o 
   0  10   1     1021.03     1011.80     23.46 o 
   1  10   1      306.63      303.75      7.72 o 
  -5  11   1      421.63      416.81     16.08 o 
  -4  11   1       89.87       91.02      3.58 o 
  -3  11   1      198.57      209.60      5.61 o 
  -2  11   1      239.27      247.56      6.45 o 
  -1  11   1       95.39      103.52      3.30 o 
   0 -11   2       52.16       55.68      3.52 o 
   1 -11   2       17.51       18.77      1.99 o 
   2 -11   2      116.99      120.37      3.36 o 
   3 -11   2      355.81      376.92      7.95 o 
   4 -11   2       47.10       44.88      2.27 o 
   5 -11   2       17.86       15.75      1.49 o 
  -2 -10   2      209.82      226.47     11.41 o 
  -1 -10   2      215.44      255.75      5.71 o 
   0 -10   2       16.28       21.83      1.32 o 
   1 -10   2       72.09       74.63      1.88 o 
   2 -10   2      101.00      103.08      1.95 o 
   3 -10   2     1913.70     1928.81     22.25 o 
   4 -10   2      612.01      620.24      9.21 o 
   5 -10   2       44.15       47.04      1.42 o 
   6 -10   2       81.31       80.23      2.21 o 
  -3  -9   2       94.32       97.22      2.93 o 
  -2  -9   2       19.37       20.74      2.03 o 
  -1  -9   2      523.40      523.17     11.13 o 
   0  -9   2      263.60      276.90      4.26 o 
   1  -9   2       47.85       50.81      1.51 o 
   2  -9   2       81.02       91.89      1.97 o 
   3  -9   2      304.95      313.37      4.29 o 
   4  -9   2     2004.85     2025.02     21.63 o 
   5  -9   2      527.39      526.41      6.36 o 
   6  -9   2       33.64       32.18      1.18 o 
   7  -9   2       97.40       95.46      2.26 o 
  -4  -8   2       19.31       24.51      1.79 o 
  -3  -8   2       44.13       50.27      3.27 o 
  -2  -8   2        5.11       11.67      3.28 o 
  -1  -8   2        2.37        2.51      1.29 o 
   0  -8   2       37.39       40.48      1.34 o 
   1  -8   2      639.57      651.16      8.31 o 
   2  -8   2       10.22       11.55      0.97 o 
   3  -8   2      222.68      245.18      3.55 o 
   4  -8   2      639.84      642.52      7.94 o 
   5  -8   2      833.26      830.56     10.14 o 
   6  -8   2       82.55       78.10      2.17 o 
   7  -8   2       33.11       32.41      3.24 o 
   8  -8   2      278.73      273.17      8.32 o 
  -5  -7   2      702.93      724.93     15.55 o 
  -4  -7   2      250.96      252.82      6.94 o 
  -3  -7   2        8.01        8.71      1.78 o 
  -2  -7   2      195.01      189.69      4.34 o 
  -1  -7   2      820.63      800.03     13.28 o 
   0  -7   2        1.31        3.11      1.11 o 
   1  -7   2      127.26      125.34      3.52 o 
   2  -7   2        6.73       13.00      1.26 o 
   3  -7   2       43.59       46.45      2.08 o 
   4  -7   2      634.72      668.86     11.27 o 
   5  -7   2     1249.15     1269.80     13.97 o 
   6  -7   2      607.38      606.93      7.11 o 
   7  -7   2      212.11      200.46      3.29 o 
   8  -7   2      125.03      140.53      3.78 o 
  -6  -6   2       22.82       18.11      1.68 o 
  -5  -6   2      942.70      955.93     19.89 o 
  -4  -6   2      758.75      788.07     16.78 o 
  -3  -6   2       52.25       55.80      2.58 o 
  -2  -6   2       14.09       17.47      2.63 o 
  -1  -6   2      596.15      596.52     15.54 o 
   0  -6   2      855.17      854.46     21.06 o 
   1  -6   2       49.39       44.73      3.18 o 
   2  -6   2       97.86       94.87      3.45 o 
   3  -6   2        0.13        4.36      2.48 o 
   4  -6   2      116.43      128.00      3.35 o 
   5  -6   2      122.61      128.44      3.06 o 
   6  -6   2      940.84      914.26      9.95 o 
   7  -6   2      823.81      851.50     11.34 o 
   8  -6   2       76.28      139.02      5.68 o 
  -6  -5   2        7.69       10.10      1.70 o 
  -5  -5   2       15.61       19.60      2.30 o 
  -4  -5   2       87.44       93.42      6.65 o 
  -3  -5   2     1174.07     1117.88     23.35 o 
  -2  -5   2      370.79      351.42      9.58 o 
  -1  -5   2       34.86       28.53      1.97 o 
   0  -5   2     1148.12     1073.00     29.37 o 
   1  -5   2      847.61      796.87     44.51 o 
   2  -5   2       53.75       53.07      3.16 o 
   3  -5   2        7.89       25.39      2.17 o 
   4  -5   2      328.14      329.89      7.77 o 
   5  -5   2        6.99        9.46      2.00 o 
   6  -5   2       33.22       36.83      1.37 o 
   7  -5   2      200.52      225.98      4.20 o 
   8  -5   2      360.53      379.63      7.44 o 
   9  -5   2        9.94       13.40      2.03 o 
  -7  -4   2       72.13       81.26      4.15 o 
  -6  -4   2      273.77      282.81      7.16 o 
  -5  -4   2      348.74      349.81     11.24 o 
  -4  -4   2     4329.09     4265.95    110.90 o 
  -3  -4   2     4091.60     3852.77     70.70 o 
  -2  -4   2      758.62      700.71     14.92 o 
  -1  -4   2      484.29      570.78     15.98 o 
   0  -4   2       21.95       22.30      2.58 o 
   1  -4   2     1773.78     1656.38    101.82 o 
   2  -4   2     1430.41     1458.62    184.83 o 
   3  -4   2       11.10       27.06      2.20 o 
   4  -4   2       46.87       57.26      2.63 o 
   5  -4   2      395.66      398.28      8.76 o 
   6  -4   2       91.77       87.54      2.10 o 
   7  -4   2      377.19      385.50      6.59 o 
   8  -4   2      246.48      236.12      5.92 o 
   9  -4   2       79.55       77.18      4.91 o 
  -7  -3   2       18.64       15.89      3.87 o 
  -6  -3   2       67.55       62.13      5.37 o 
  -5  -3   2     1424.71     1398.20     31.16 o 
  -4  -3   2     2344.34     2202.99     71.37 o 
  -3  -3   2      367.03      331.00      8.14 o 
  -2  -3   2     1427.21     1403.56     36.99 o 
  -1  -3   2      428.05      412.98     11.83 o 
   0  -3   2     2856.18     2951.33     94.16 o 
   1  -3   2      298.86      281.78     12.19 o 
   2  -3   2    10208.43    10034.83    763.43 o 
   3  -3   2     6318.41     3213.42    141.22 o 
   4  -3   2       30.15       37.67      4.39 o 
   5  -3   2       41.19       49.92      2.26 o 
   6  -3   2      111.98      112.86      4.32 o 
   7  -3   2       59.48       57.22      3.33 o 
   8  -3   2        0.61       15.60      1.76 o 
   9  -3   2       62.10       66.74      2.30 o 
  -8  -2   2      500.23      493.42     20.14 o 
  -7  -2   2      314.70      333.56      9.93 o 
  -6  -2   2      175.37      177.56      6.74 o 
  -5  -2   2       28.61       29.61      3.13 o 
  -4  -2   2      231.18      234.23     10.70 o 
  -3  -2   2      127.60      145.79      5.49 o 
  -2  -2   2      779.84      817.57     22.69 o 
  -1  -2   2      174.46      183.11      6.77 o 
   0  -2   2      127.03      148.09     15.26 o 
   1  -2   2    30001.44    26942.30   1377.13 o 
   2  -2   2    19838.56    18324.16    621.53 o 
   3  -2   2     3351.73     3673.02     98.34 o 
   4  -2   2      300.87      305.30     10.33 o 
   5  -2   2      305.76      331.15      7.92 o 
   6  -2   2       13.80       17.90      2.43 o 
   7  -2   2      643.82      618.67     14.99 o 
   8  -2   2      372.35      389.59      9.61 o 
  -8  -1   2      565.00      596.12     24.33 o 
  -7  -1   2     1339.22     1396.92     40.08 o 
  -6  -1   2      183.00      169.43      5.66 o 
  -5  -1   2       56.71       49.69      3.44 o 
  -4  -1   2       48.57       63.10      3.79 o 
  -3  -1   2      461.01      466.71     14.20 o 
  -2  -1   2     1230.05     1333.16     34.99 o 
  -1  -1   2     1687.77     1755.10     45.13 o 
   0  -1   2     1714.89     1875.65    140.87 o 
   1  -1   2     1007.61     1195.18     56.05 o 
   2  -1   2     1316.71     1457.16     39.42 o 
   3  -1   2     1280.17     1565.42     70.60 o 
   4  -1   2     2605.83     2666.99     72.74 o 
   5  -1   2      106.02      106.44      6.23 o 
   6  -1   2       13.34       17.25      2.34 o 
   7  -1   2     1480.29     1424.37     31.72 o 
   8  -1   2     2140.26     2048.79     52.60 o 
  -8   0   2      105.20      119.72      8.00 o 
  -7   0   2      315.85      320.76     15.43 o 
  -6   0   2      946.91      868.89     24.86 o 
  -5   0   2      410.01      396.87     15.39 o 
  -4   0   2       84.43       92.67      6.49 o 
  -3   0   2      567.89      560.40     18.34 o 
  -2   0   2     3384.44     3654.40    110.70 o 
  -1   0   2       59.52       58.90      2.57 o 
   0   0   2      179.86      233.12      8.89 o 
   1   0   2     1602.55     1786.39     42.32 o 
   2   0   2        9.53       16.48      2.43 o 
   4   0   2     1096.05     1025.49     34.16 o 
   5   0   2     1747.65     1626.41     39.05 o 
   6   0   2      684.63      632.55     20.72 o 
   7   0   2      970.35      975.73     26.39 o 
   8   0   2      635.00      630.43     17.12 o 
  -9   1   2      127.51      135.41      7.05 o 
  -8   1   2      108.41       98.19      7.48 o 
  -7   1   2      511.76      472.55     14.60 o 
  -6   1   2     1046.84      915.12     29.54 o 
  -5   1   2     1092.27     1059.56     45.59 o 
  -4   1   2     2318.92     2548.54     75.11 o 
  -3   1   2     1241.98     1278.40     33.08 o 
  -2   1   2      328.56      372.22     14.77 o 
  -1   1   2     2241.76     2260.23    135.60 o 
   0   1   2      248.92      273.71      6.75 o 
   1   1   2     1517.15     1576.70     34.03 o 
   2   1   2       14.78       17.08      2.15 o 
   3   1   2      551.33      609.20     18.37 o 
   4   1   2       30.51       25.63      3.43 o 
   5   1   2      909.92      850.60     24.33 o 
   6   1   2       27.53       28.40      3.36 o 
   7   1   2       11.52       12.43      2.72 o 
   8   1   2       98.31      113.96      4.24 o 
  -9   2   2      149.95      154.95      7.95 o 
  -8   2   2      103.56       98.66      4.92 o 
  -7   2   2       39.89       34.91      3.13 o 
  -6   2   2      149.29      141.02      7.34 o 
  -5   2   2     2314.63     2270.75     73.34 o 
  -4   2   2     2833.72     2934.90     86.02 o 
  -3   2   2       17.00       20.63      1.91 o 
  -2   2   2      198.85      249.15      8.82 o 
  -1   2   2     2479.55     2481.79     58.23 o 
   0   2   2     1817.39     1834.72     41.29 o 
   1   2   2      343.89      351.76      8.17 o 
   2   2   2      906.55     1045.46     25.85 o 
   3   2   2      430.26      461.35     15.39 o 
   4   2   2      109.27       98.31      4.75 o 
   5   2   2      512.77      488.70     12.80 o 
   6   2   2      441.89      444.28     12.88 o 
   7   2   2       13.25       15.41      5.52 o 
  -9   3   2       21.16       20.08      2.31 o 
  -8   3   2       52.21       56.86      5.31 o 
  -7   3   2       25.38       23.07      3.20 o 
  -6   3   2       25.24       28.47      3.93 o 
  -5   3   2     1394.27     1410.99     66.84 o 
  -4   3   2     3105.92     3154.19     92.25 o 
  -3   3   2      620.65      576.71     18.30 o 
  -2   3   2      871.89      871.96     22.55 o 
  -1   3   2     1035.17     1013.60     20.75 o 
   0   3   2     2215.72     2226.76     45.63 o 
   1   3   2     3933.10     4032.76     87.72 o 
   2   3   2     1409.65     1516.80     44.42 o 
   3   3   2      146.29      145.92      6.07 o 
   4   3   2        5.07        5.94      2.84 o 
   5   3   2       26.48       30.81      3.00 o 
   6   3   2      474.07      471.95     13.31 o 
   7   3   2      180.59      161.07      8.06 o 
  -9   4   2      215.38      215.30      6.87 o 
  -8   4   2       27.22       27.37      4.80 o 
  -7   4   2      790.87      744.07     25.68 o 
  -6   4   2      254.82      228.93     15.05 o 
  -5   4   2       34.08       27.94      6.36 o 
  -4   4   2     1044.13     1019.27     41.89 o 
  -3   4   2      193.86      144.43      8.74 o 
  -2   4   2       21.10       55.40      6.01 o 
  -1   4   2      482.91      481.87     12.02 o 
   0   4   2     2081.68     2056.34     45.89 o 
   1   4   2     2202.91     2049.43     57.97 o 
   2   4   2      633.61      611.26     14.87 o 
   3   4   2       16.12       22.14      3.05 o 
   4   4   2        7.35        8.82      2.58 o 
   5   4   2      531.67      521.65     16.31 o 
   6   4   2      270.70      283.53     11.15 o 
  -9   5   2      483.94      494.35     13.81 o 
  -8   5   2      393.12      385.87      9.90 o 
  -7   5   2        5.49       11.35      2.25 o 
  -6   5   2      356.93      334.96      8.58 o 
  -5   5   2      133.86      127.30      5.29 o 
  -4   5   2      138.75      141.23      7.01 o 
  -3   5   2       30.73       21.01      4.85 o 
  -2   5   2      461.98      416.19     16.28 o 
  -1   5   2      576.26      535.41     18.85 o 
   0   5   2      242.99      269.35      9.85 o 
   1   5   2     2220.37     2089.91     51.46 o 
   2   5   2     1664.27     1574.69     39.55 o 
   3   5   2      167.08      166.85      5.50 o 
   4   5   2       35.48       34.54      5.42 o 
   5   5   2      395.46      387.79     11.38 o 
  -9   6   2      367.09      371.46     11.39 o 
  -8   6   2      452.99      462.67      9.69 o 
  -7   6   2      578.67      597.79     12.80 o 
  -6   6   2        1.23        2.03      1.63 o 
  -5   6   2       70.83       73.52      3.61 o 
  -4   6   2      806.94      805.55     26.81 o 
  -3   6   2        3.86        5.89      2.44 o 
  -2   6   2      838.58      771.82     33.51 o 
  -1   6   2     1431.13     1343.17     36.35 o 
   0   6   2       34.51       35.62      2.93 o 
   1   6   2       38.27       35.92      5.31 o 
   2   6   2      468.19      505.63     12.98 o 
   3   6   2      214.60      269.23      8.97 o 
   4   6   2      141.75      142.01      5.83 o 
   5   6   2      132.24      107.56      7.05 o 
  -8   7   2       32.13       46.00      2.40 o 
  -7   7   2      218.08      224.05      4.67 o 
  -6   7   2       37.36       39.72      2.43 o 
  -5   7   2       10.10       12.40      2.01 o 
  -4   7   2      219.99      211.79      5.30 o 
  -3   7   2      360.10      348.89     10.03 o 
  -2   7   2      374.43      356.61     13.42 o 
  -1   7   2       10.77       10.26      2.74 o 
   0   7   2      214.22      197.98      7.22 o 
   1   7   2       27.23       25.93      3.79 o 
   2   7   2       58.10       56.03      6.85 o 
   3   7   2      498.16      485.93     17.55 o 
   4   7   2      317.59      308.59     10.32 o 
  -8   8   2       23.10       29.90      2.30 o 
  -7   8   2      975.34     1018.66     18.06 o 
  -6   8   2      928.55      937.37     16.98 o 
  -5   8   2       11.02       13.92      1.98 o 
  -4   8   2       40.46       42.06      2.61 o 
  -3   8   2      190.13      184.77      5.59 o 
  -2   8   2       47.61       43.60      4.00 o 
  -1   8   2       29.30       26.40      3.01 o 
   0   8   2       94.20      102.23      6.23 o 
   1   8   2       10.47       11.91      3.56 o 
   2   8   2        9.98       11.91      4.91 o 
   3   8   2      307.51      302.87     14.36 o 
  -7   9   2      457.20      456.98      9.27 o 
  -6   9   2     1618.71     1623.46     28.19 o 
  -5   9   2      635.69      646.30     11.96 o 
  -4   9   2       16.98       18.96      1.66 o 
  -3   9   2      248.27      257.37      5.95 o 
  -2   9   2      237.87      239.18      8.88 o 
  -1   9   2      348.67      364.21     18.47 o 
   0   9   2      170.86      180.92      7.97 o 
   1   9   2       70.89       72.11      3.58 o 
   2   9   2       14.19       16.38      3.32 o 
  -6  10   2      394.14      419.28      8.47 o 
  -5  10   2      573.72      572.66     11.62 o 
  -4  10   2       18.56       21.67      1.91 o 
  -3  10   2       69.33       68.10      2.92 o 
  -2  10   2      457.93      450.62     11.39 o 
  -1  10   2     1778.21     1799.80     63.50 o 
   0  10   2      436.35      459.60     11.31 o 
   1  10   2       11.97       19.06      1.93 o 
  -4  11   2      643.41      672.66     18.72 o 
  -3  11   2      170.93      185.04      5.03 o 
  -2  11   2      105.32      114.21      6.05 o 
   0 -11   3       71.05       65.44      2.17 o 
   1 -11   3      329.43      323.55      5.46 o 
   2 -11   3       49.04       51.25      1.49 o 
   3 -11   3        0.18        0.85      0.85 o 
   4 -11   3       50.53       53.23      1.53 o 
   5 -11   3        5.87        7.42      0.93 o 
  -2 -10   3      923.23      903.02     20.45 o 
  -1 -10   3      221.23      238.82      6.27 o 
   0 -10   3       39.98       40.63      1.55 o 
   1 -10   3       88.24       92.81      1.94 o 
   2 -10   3      105.38      113.86      2.20 o 
   3 -10   3      809.40      814.15     10.77 o 
   4 -10   3      332.89      342.49      4.93 o 
   5 -10   3       21.00       18.17      1.07 o 
   6 -10   3       97.16       97.88      2.00 o 
  -3  -9   3      110.91      124.80      6.40 o 
  -2  -9   3      422.84      432.14      8.73 o 
  -1  -9   3     1506.49     1529.07     23.29 o 
   0  -9   3      131.88      135.41      2.33 o 
   1  -9   3      137.06      143.12      2.42 o 
   2  -9   3       91.57       96.11      1.94 o 
   3  -9   3      688.90      699.11      9.47 o 
   4  -9   3      428.66      432.59      5.92 o 
   5  -9   3        3.37        4.99      0.96 o 
   6  -9   3       88.50       84.54      1.93 o 
   7  -9   3      164.64      162.44      2.66 o 
  -4  -8   3      298.00      336.43      7.69 o 
  -3  -8   3       45.33       51.30      2.70 o 
  -2  -8   3        7.35       11.19      1.28 o 
  -1  -8   3      651.68      661.63      8.51 o 
   0  -8   3      209.16      203.91      3.07 o 
   1  -8   3       76.00       71.12      1.67 o 
   2  -8   3     1054.78     1069.44     12.69 o 
   3  -8   3      908.14      927.88     11.49 o 
   4  -8   3      762.48      778.07      9.07 o 
   5  -8   3      326.79      329.15      4.44 o 
   6  -8   3        4.49        7.10      1.02 o 
   7  -8   3        9.67       12.26      1.04 o 
   8  -8   3       93.42       90.06      2.55 o 
  -5  -7   3       84.70       87.50      2.90 o 
  -4  -7   3       25.42       29.28      1.92 o 
  -3  -7   3        0.40        1.86      1.43 o 
  -2  -7   3       90.59       90.01      2.00 o 
  -1  -7   3        5.59        8.92      0.92 o 
   0  -7   3     1551.14     1582.70     26.85 o 
   1  -7   3     2276.64     2396.32     40.23 o 
   2  -7   3      364.25      381.07      7.18 o 
   3  -7   3      149.27      145.71      3.29 o 
   4  -7   3     1283.75     1268.31     14.27 o 
   5  -7   3     1244.63     1270.10     13.91 o 
   6  -7   3       14.11       17.92      1.08 o 
   7  -7   3       24.59       24.28      1.23 o 
   8  -7   3      133.53      132.61      3.20 o 
  -6  -6   3      241.89      249.44      5.90 o 
  -5  -6   3      506.56      513.85      9.81 o 
  -4  -6   3       17.97       18.87      2.21 o 
  -3  -6   3       12.74       17.26      1.44 o 
  -2  -6   3      508.09      500.60      8.84 o 
  -1  -6   3      214.65      235.64     12.42 o 
   0  -6   3      113.69      117.50      4.00 o 
   1  -6   3     1320.15     1304.59     31.35 o 
   2  -6   3      262.04      245.16      6.84 o 
   3  -6   3       26.36       27.54      1.80 o 
   4  -6   3       15.18       40.65      2.20 o 
   5  -6   3     1158.50     1101.29     11.87 o 
   6  -6   3     1332.66     1348.19     14.82 o 
   7  -6   3      491.22      493.05      5.89 o 
   8  -6   3      377.99      399.49      9.47 o 
  -6  -5   3      121.36      154.87      4.12 o 
  -5  -5   3     1088.30     1104.68     23.02 o 
  -4  -5   3      678.72      668.58     17.19 o 
  -3  -5   3      559.97      553.37      9.50 o 
  -2  -5   3      610.52      591.83     12.74 o 
  -1  -5   3       31.43       31.94      5.47 o 
   0  -5   3      710.63      699.62     19.77 o 
   1  -5   3       94.18      104.08      4.41 o 
   2  -5   3     1201.39     1145.17     98.48 o 
   3  -5   3       99.03      104.86      3.39 o 
   4  -5   3      503.87      633.92     13.77 o 
   5  -5   3      316.46      313.80      6.42 o 
   6  -5   3     2153.00     2146.48     23.19 o 
   7  -5   3      447.17      445.37      5.46 o 
   8  -5   3      113.71      103.26      2.54 o 
  -7  -4   3       21.32       13.93      1.82 o 
  -6  -4   3       18.27       20.47      1.93 o 
  -5  -4   3      717.07      724.81     15.93 o 
  -4  -4   3     5138.65     4993.93    130.89 o 
  -3  -4   3     2001.06     1971.47     32.84 o 
  -2  -4   3       11.55       16.21      1.19 o 
  -1  -4   3       34.69       79.54      8.94 o 
   0  -4   3      312.52      282.60     11.26 o 
   1  -4   3       31.85       31.79      9.10 o 
   2  -4   3       38.84       42.78      3.74 o 
   3  -4   3     1245.43     1368.87     55.12 o 
   4  -4   3      886.07     1018.54     19.89 o 
   5  -4   3        5.09        6.47      1.26 o 
   6  -4   3      338.98      335.16      4.28 o 
   7  -4   3      655.30      651.75      8.55 o 
   8  -4   3      164.78      160.70      4.31 o 
  -7  -3   3      296.51      306.14      6.78 o 
  -6  -3   3       11.58       28.95      5.32 o 
  -5  -3   3      174.78      173.81      4.96 o 
  -4  -3   3     1849.46     1879.09     50.00 o 
  -3  -3   3     3626.67     3516.54    112.32 o 
  -2  -3   3      249.19      224.74      7.27 o 
  -1  -3   3      181.48      258.32     16.26 o 
   0  -3   3       48.78       68.75      5.31 o 
   1  -3   3     4656.72     4817.27    176.83 o 
   2  -3   3     5058.36     5348.14    343.66 o 
   3  -3   3      484.89      586.69     36.03 o 
   4  -3   3       23.91       25.84      1.74 o 
   5  -3   3       22.14       25.55      1.61 o 
   6  -3   3       18.51       27.22      1.26 o 
   7  -3   3      358.59      340.67      6.34 o 
   8  -3   3      564.28      576.20     13.39 o 
  -8  -2   3       91.70      106.09      4.12 o 
  -7  -2   3       58.47       64.06      7.49 o 
  -6  -2   3       50.14       52.30      5.93 o 
  -5  -2   3        6.17        6.56      1.93 o 
  -4  -2   3      177.31      176.67      8.15 o 
  -3  -2   3     1111.78      978.50     26.64 o 
  -2  -2   3      170.02      129.44      4.56 o 
  -1  -2   3       62.17       79.44      4.88 o 
   0  -2   3       34.73       30.55      2.05 o 
   1  -2   3     3944.08     4441.24    466.47 o 
   2  -2   3     5375.33     5722.53    276.89 o 
   3  -2   3       67.00       68.60      5.19 o 
   4  -2   3        7.88        8.93      3.63 o 
   5  -2   3      237.83      246.51      6.95 o 
   6  -2   3       57.47       67.08      2.81 o 
   7  -2   3        6.70       10.52      2.02 o 
   8  -2   3       14.98       17.80      2.12 o 
  -8  -1   3      289.08      310.93     14.02 o 
  -7  -1   3        5.11       10.17      3.21 o 
  -6  -1   3      243.56      259.28      6.46 o 
  -5  -1   3        4.94        5.15      2.11 o 
  -4  -1   3       47.00       55.26      4.18 o 
  -3  -1   3     1540.79     1659.33     51.62 o 
  -2  -1   3     3516.11     3484.81     89.08 o 
  -1  -1   3     4078.45     3853.14    170.05 o 
   0  -1   3      626.25      757.16     58.57 o 
   1  -1   3     5743.80     6414.52    255.98 o 
   2  -1   3     3896.88     4280.29    156.16 o 
   3  -1   3     3746.54     3989.93    106.80 o 
   4  -1   3       36.66       35.92      2.34 o 
   5  -1   3       57.06       60.69      2.48 o 
   6  -1   3      247.29      236.01      5.32 o 
   7  -1   3      815.59      803.90     18.57 o 
   8  -1   3        5.55        6.52      2.01 o 
  -8   0   3      602.99      568.75     23.46 o 
  -7   0   3      272.53      268.07     10.59 o 
  -6   0   3       67.74      176.64     13.43 o 
  -5   0   3        0.29       13.52      2.65 o 
  -4   0   3      281.62      311.61     11.11 o 
  -3   0   3     1236.79     1492.22     58.08 o 
  -2   0   3      872.00      856.29     36.83 o 
  -1   0   3     2261.45     2539.89     96.96 o 
   0   0   3     3730.85     3947.57    120.22 o 
   1   0   3      291.95      349.32      7.68 o 
   2   0   3      104.68      100.68      4.00 o 
   3   0   3     2101.39     2111.51     57.63 o 
   4   0   3     1490.32     1438.54     45.40 o 
   5   0   3      555.44      511.97     17.13 o 
   6   0   3       11.93       12.71      2.42 o 
   7   0   3       22.67       26.27      4.32 o 
   8   0   3      126.54      119.30      4.34 o 
  -8   1   3      115.08       99.73      5.22 o 
  -7   1   3     1001.92      884.76     32.67 o 
  -6   1   3     1022.29      986.19     30.27 o 
  -5   1   3       66.00       92.96      8.06 o 
  -4   1   3      358.33      363.58     16.17 o 
  -3   1   3      706.26      786.19     31.57 o 
  -2   1   3      225.98      232.54     10.85 o 
  -1   1   3      775.59     1075.43     32.64 o 
   0   1   3      511.08      522.14     12.29 o 
   1   1   3       17.59       23.12      1.54 o 
   2   1   3      549.43      589.93     17.24 o 
   3   1   3     4010.15     3904.54    158.73 o 
   4   1   3     2892.72     2712.48     63.69 o 
   5   1   3      816.60      797.55     24.35 o 
   6   1   3      136.61      137.81      4.22 o 
   7   1   3      134.55      128.31      5.28 o 
   8   1   3      558.20      511.33     18.49 o 
  -8   2   3      205.22      176.27      5.58 o 
  -7   2   3      229.29      228.31      6.88 o 
  -6   2   3     1795.23     1695.60     50.80 o 
  -5   2   3     1261.54     1269.68     59.38 o 
  -4   2   3       12.96       16.89      3.19 o 
  -3   2   3        3.74        7.34      2.86 o 
  -2   2   3     1740.43     1760.15     52.50 o 
  -1   2   3      297.32      294.52      7.37 o 
   0   2   3      344.70      369.80      9.21 o 
   1   2   3      704.04      728.94     17.29 o 
   2   2   3       78.36       87.49      4.91 o 
   3   2   3      295.22      304.35     11.05 o 
   4   2   3      711.65      691.32     20.41 o 
   5   2   3     1564.28     1492.85     55.16 o 
   6   2   3      883.83      894.01     19.37 o 
   7   2   3       63.83       64.93      3.68 o 
  -9   3   3      169.08      181.79      8.67 o 
  -8   3   3       26.04       35.83      3.43 o 
  -7   3   3      206.95      193.39      7.71 o 
  -6   3   3      615.49      572.23     16.17 o 
  -5   3   3     1030.12     1037.63     35.56 o 
  -4   3   3      938.65      952.01     29.75 o 
  -3   3   3       51.90       75.49      4.37 o 
  -2   3   3       66.77       94.27      3.84 o 
  -1   3   3      500.84      470.21     11.61 o 
   0   3   3     1149.22     1183.38     27.41 o 
   1   3   3       29.17       30.72      2.57 o 
   2   3   3       85.65       68.76      4.03 o 
   3   3   3       90.72      107.54      5.10 o 
   5   3   3      329.98      339.46     10.76 o 
   6   3   3      682.42      699.72     18.91 o 
   7   3   3      120.58      119.78      5.87 o 
  -9   4   3      276.63      262.18      8.22 o 
  -8   4   3       90.71       97.97      5.10 o 
  -7   4   3      217.62      203.53      8.01 o 
  -6   4   3     1840.42     1701.85     34.85 o 
  -5   4   3     1609.15     1571.86     68.54 o 
  -4   4   3     1224.37     1196.54     39.98 o 
  -3   4   3      100.31      151.39      6.86 o 
  -2   4   3     1090.62     1323.78     40.00 o 
  -1   4   3     1144.09     1119.95     29.27 o 
   0   4   3     2823.16     2759.81     71.51 o 
   1   4   3      203.38      205.09      9.81 o 
   2   4   3      148.58      144.93      5.32 o 
   3   4   3       11.20       10.86      3.21 o 
   4   4   3        0.79        7.98      3.99 o 
   5   4   3      131.83      131.49      8.64 o 
   6   4   3      151.51      150.10      6.14 o 
  -9   5   3        6.25        4.43      1.43 o 
  -8   5   3      391.55      371.27     11.82 o 
  -7   5   3      401.04      386.09     10.21 o 
  -6   5   3      425.92      430.59      9.09 o 
  -5   5   3      190.23      179.49      8.96 o 
  -4   5   3     1038.22      967.36     31.79 o 
  -3   5   3     2570.51     2362.68     60.54 o 
  -2   5   3      201.78      195.90      9.04 o 
  -1   5   3      207.59      199.24      7.85 o 
   0   5   3      961.54      956.69     27.62 o 
   1   5   3     1644.05     1520.00     29.59 o 
   2   5   3      231.41      211.21      7.60 o 
   3   5   3      378.27      332.65     12.50 o 
   4   5   3      103.51       99.90     11.47 o 
   5   5   3      157.23      170.27      6.16 o 
   6   5   3       16.02       15.00      2.40 o 
  -8   6   3       35.85       41.58      2.62 o 
  -7   6   3       27.93       38.67      2.44 o 
  -6   6   3        3.54        7.52      1.68 o 
  -5   6   3       50.69       51.43      2.37 o 
  -4   6   3      464.82      456.82     12.66 o 
  -3   6   3     1751.01     1604.83     50.82 o 
  -2   6   3      638.77      593.37     20.42 o 
  -1   6   3      808.53      774.00     25.79 o 
   0   6   3     1808.25     1675.12     34.87 o 
   1   6   3     1090.05     1048.47     30.59 o 
   2   6   3      684.05      677.31     18.97 o 
   3   6   3       16.98       25.54      3.39 o 
   4   6   3        8.55       24.04      8.17 o 
   5   6   3      147.93      128.42      7.22 o 
  -8   7   3     1056.69     1045.41     20.13 o 
  -7   7   3        1.84        4.00      1.69 o 
  -6   7   3      403.23      409.93      8.44 o 
  -5   7   3      191.18      192.08      5.50 o 
  -4   7   3        1.50        2.81      1.57 o 
  -3   7   3      411.86      377.90      8.48 o 
  -2   7   3      684.34      627.37     21.71 o 
  -1   7   3       41.70       42.99      3.06 o 
   0   7   3      318.69      309.07      8.44 o 
   1   7   3      553.80      562.89     26.01 o 
   2   7   3     1498.58     1453.15     60.34 o 
   3   7   3     1488.46     1321.76     33.76 o 
   4   7   3       29.69       31.58      4.19 o 
  -8   8   3      359.24      350.12      6.45 o 
  -7   8   3      151.56      156.35      3.76 o 
  -6   8   3       36.90       36.26      2.75 o 
  -5   8   3       66.53       58.85      3.48 o 
  -4   8   3        5.18        5.30      1.92 o 
  -3   8   3      180.82      175.80      5.32 o 
  -2   8   3       24.61       27.87      2.58 o 
  -1   8   3      104.04      145.52     14.11 o 
   0   8   3       61.79       57.25      8.61 o 
   1   8   3       86.66       88.86      8.15 o 
   2   8   3      455.29      441.11     20.31 o 
   3   8   3      923.51      905.06     37.31 o 
  -7   9   3      485.32      530.58     10.53 o 
  -6   9   3      568.31      582.42     10.69 o 
  -5   9   3       17.87       14.77      1.55 o 
  -4   9   3        2.94        4.35      1.82 o 
  -3   9   3      911.33      859.66     21.96 o 
  -2   9   3      187.01      182.24      7.62 o 
  -1   9   3      383.11      475.65     29.92 o 
   0   9   3      164.48      182.21      9.35 o 
   1   9   3       79.73       84.32      6.82 o 
   2   9   3       32.07       31.87      3.93 o 
  -6  10   3      209.31      231.63      6.96 o 
  -5  10   3       53.24       46.85      2.10 o 
  -4  10   3       62.10       64.07      2.68 o 
  -3  10   3      103.39      100.69      3.34 o 
  -2  10   3      171.39      176.04      5.16 o 
  -1  10   3      127.75      157.00      4.93 o 
   0  10   3       22.89       32.02      2.10 o 
   0 -11   4        8.39        9.30      1.22 o 
   1 -11   4        8.05        9.45      1.28 o 
   2 -11   4      147.77      146.08      2.73 o 
   3 -11   4      127.91      127.28      2.44 o 
   4 -11   4       19.45       20.62      1.17 o 
   5 -11   4       26.27       25.53      1.63 o 
  -1 -10   4       50.42       51.34      1.94 o 
   0 -10   4       44.36       45.86      1.48 o 
   1 -10   4      192.06      193.67      3.18 o 
   2 -10   4       66.17       69.86      1.81 o 
   3 -10   4      353.78      358.82      5.43 o 
   4 -10   4      173.83      169.21      3.00 o 
   5 -10   4       95.65       91.99      1.87 o 
   6 -10   4       17.87       21.38      1.39 o 
  -3  -9   4      396.66      401.33      8.00 o 
  -2  -9   4      586.49      625.93     12.20 o 
  -1  -9   4      334.07      333.04      5.19 o 
   0  -9   4       26.87       30.36      1.24 o 
   1  -9   4       23.24       26.74      1.20 o 
   2  -9   4      352.33      375.00      5.22 o 
   3  -9   4       61.46       63.27      1.71 o 
   4  -9   4       17.67       23.04      1.39 o 
   5  -9   4       64.56       75.97      1.92 o 
   6  -9   4        6.93        8.84      0.93 o 
   7  -9   4       12.33       12.96      1.00 o 
  -4  -8   4       70.96       76.05      3.73 o 
  -3  -8   4      156.45      170.55      3.72 o 
  -2  -8   4      427.84      444.43      6.18 o 
  -1  -8   4      356.35      366.13      5.02 o 
   0  -8   4      110.39      113.94      2.14 o 
   1  -8   4      103.95      112.60      2.20 o 
   2  -8   4      765.37      778.87     10.37 o 
   3  -8   4      536.74      542.18      7.47 o 
   4  -8   4        2.43        5.22      0.91 o 
   5  -8   4       10.72       14.21      1.10 o 
   6  -8   4       13.75       14.15      1.12 o 
   7  -8   4        1.97        3.29      0.99 o 
  -5  -7   4       70.55       68.47      2.39 o 
  -4  -7   4       61.15       63.43      2.45 o 
  -3  -7   4      267.74      271.95      4.33 o 
  -2  -7   4      193.60      191.66      3.08 o 
  -1  -7   4     1519.85     1491.44     18.17 o 
   0  -7   4     1010.10     1004.84     17.41 o 
   1  -7   4      139.64      144.66      3.83 o 
   2  -7   4       21.68       25.34      1.37 o 
   3  -7   4      395.49      378.91      6.98 o 
   4  -7   4      955.40      934.71     11.34 o 
   5  -7   4      141.40      148.85      2.57 o 
   6  -7   4       86.62       83.44      2.05 o 
   7  -7   4      120.97      121.16      2.26 o 
   8  -7   4      261.49      252.38      4.40 o 
  -6  -6   4        8.01       12.96      1.77 o 
  -5  -6   4      116.77      124.35      3.41 o 
  -4  -6   4       72.98       78.57      2.37 o 
  -3  -6   4      920.55      931.56     11.43 o 
  -2  -6   4      502.26      505.74      7.62 o 
  -1  -6   4      894.05      896.65     17.51 o 
   0  -6   4      785.31      747.12     18.55 o 
   1  -6   4      110.44       92.13      3.21 o 
   2  -6   4       39.41       42.69      2.11 o 
   3  -6   4      122.37      121.56      3.09 o 
   4  -6   4      513.08      496.53     10.94 o 
   5  -6   4      294.06      277.62      3.94 o 
   6  -6   4      115.87      111.87      2.27 o 
   7  -6   4       11.28       14.33      1.05 o 
   8  -6   4       77.43       78.72      2.11 o 
  -6  -5   4      398.76      407.62      8.38 o 
  -5  -5   4      445.89      454.48      9.09 o 
  -4  -5   4      444.25      452.55      8.11 o 
  -3  -5   4     2687.78     2691.50     45.81 o 
  -2  -5   4       28.64       27.73      1.45 o 
  -1  -5   4        5.01        6.77      1.13 o 
   0  -5   4     1053.90      996.59     24.03 o 
   1  -5   4       66.81       50.36      2.67 o 
   2  -5   4       31.55       34.33      1.74 o 
   3  -5   4      314.31      332.21      7.49 o 
   4  -5   4     1851.31     1884.22     32.37 o 
   5  -5   4     1568.47     1537.14     18.62 o 
   6  -5   4      345.94      353.10      4.52 o 
   7  -5   4       61.62       60.09      2.02 o 
   8  -5   4       17.18       21.14      1.65 o 
  -7  -4   4       21.86       15.41      1.86 o 
  -6  -4   4      274.54      293.13      5.58 o 
  -5  -4   4      350.40      388.29      7.34 o 
  -4  -4   4      784.79      806.24     13.53 o 
  -3  -4   4        7.13        7.19      1.74 o 
  -2  -4   4       16.03       16.81      1.52 o 
  -1  -4   4      196.02      186.02      6.07 o 
   0  -4   4       86.54       93.77     10.20 o 
   1  -4   4      829.37      895.78     73.80 o 
   2  -4   4     4086.91     4182.36    194.62 o 
   3  -4   4     2676.16     2876.96     66.49 o 
   4  -4   4      677.08      706.62     14.14 o 
   5  -4   4      762.16      798.17     14.36 o 
   6  -4   4      510.41      529.38      6.36 o 
   7  -4   4       85.35       96.42      1.97 o 
   8  -4   4        9.49       13.96      2.04 o 
  -7  -3   4      304.76      330.51      8.43 o 
  -6  -3   4      243.61      251.48      4.74 o 
  -5  -3   4      460.86      482.93      8.80 o 
  -4  -3   4     1014.80      993.50     17.04 o 
  -3  -3   4      251.72      243.68      9.59 o 
  -2  -3   4       46.86       52.08      4.46 o 
  -1  -3   4      209.17      187.63      8.14 o 
   0  -3   4      562.21      730.16     32.22 o 
   1  -3   4       46.77       48.99      2.06 o 
   2  -3   4     1407.00     1577.35     72.91 o 
   3  -3   4     2243.52     2380.96     61.82 o 
   4  -3   4        5.67        9.58      1.78 o 
   5  -3   4       96.17      112.23      3.15 o 
   6  -3   4     1047.17     1077.22     12.69 o 
   7  -3   4      533.04      513.10      7.18 o 
   8  -3   4      198.71      203.75      8.68 o 
  -8  -2   4      999.98     1050.18     40.20 o 
  -7  -2   4      430.75      434.95      9.91 o 
  -6  -2   4       26.66       31.99      3.02 o 
  -5  -2   4      170.09      226.03     11.29 o 
  -4  -2   4      684.40      710.43     19.87 o 
  -3  -2   4     1951.02     1872.01     62.97 o 
  -2  -2   4     1201.98     1101.16    134.07 o 
  -1  -2   4      726.12      782.85     63.79 o 
   0  -2   4      727.16      720.69     29.02 o 
   1  -2   4      716.70      923.49     72.33 o 
   2  -2   4     2099.68     2422.21    111.40 o 
   3  -2   4      172.66      177.33     12.53 o 
   4  -2   4       22.79       29.55      2.10 o 
   5  -2   4       51.28       62.68      3.60 o 
   6  -2   4      517.76      530.54      6.39 o 
   7  -2   4      873.34      897.57     14.46 o 
   8  -2   4      743.17      721.15     19.49 o 
  -8  -1   4       62.55       65.90      4.18 o 
  -7  -1   4      649.23      603.44     14.99 o 
  -6  -1   4      445.52      422.12      9.88 o 
  -4  -1   4      170.16      167.63      5.42 o 
  -3  -1   4     8179.38     8724.91    324.07 o 
  -2  -1   4     9489.70     9496.03    360.56 o 
  -1  -1   4      235.21      220.86     20.11 o 
   0  -1   4       33.96       34.42      5.46 o 
   1  -1   4      147.14      195.46     11.18 o 
   2  -1   4      131.80      122.43      6.17 o 
   3  -1   4       50.66       58.87      4.67 o 
   4  -1   4        1.65        1.16      1.40 o 
   5  -1   4      421.43      475.99     10.21 o 
   6  -1   4      213.51      216.24      5.00 o 
   7  -1   4       24.04       23.30      1.91 o 
   8  -1   4      489.22      453.64     12.18 o 
  -8   0   4       18.04       15.50      2.95 o 
  -7   0   4       17.43       23.50      3.86 o 
  -6   0   4      525.07      485.22     13.11 o 
  -5   0   4      102.88      105.41      4.71 o 
  -4   0   4       13.24       21.99      4.87 o 
  -3   0   4     1489.80     1431.23     73.62 o 
  -2   0   4     5907.51     6123.89    231.28 o 
  -1   0   4      676.62      723.21     57.36 o 
   0   0   4       16.69       21.16      2.48 o 
   1   0   4       73.32       69.44      3.35 o 
   2   0   4      879.56      885.32     31.40 o 
   3   0   4     3451.94     3581.75     96.33 o 
   4   0   4      992.08     1021.26     28.83 o 
   5   0   4       94.11      127.63     11.42 o 
   6   0   4       14.11       18.64      3.25 o 
   7   0   4        8.15        8.69      2.35 o 
   8   0   4        6.10        6.42      1.42 o 
  -8   1   4      229.31      213.67     11.07 o 
  -7   1   4      689.54      577.36     24.74 o 
  -6   1   4        6.09       12.29      3.43 o 
  -5   1   4      250.19      220.34     13.38 o 
  -4   1   4       95.17       87.51      4.81 o 
  -3   1   4      343.54      331.19     18.29 o 
  -2   1   4     2850.84     2965.84    113.65 o 
  -1   1   4     3242.37     3264.97     96.05 o 
   0   1   4      546.33      550.92     14.68 o 
   1   1   4      180.90      192.52      5.98 o 
   2   1   4     1253.86     1313.61     36.38 o 
   3   1   4     5117.46     4821.43    155.38 o 
   4   1   4     1251.62     1198.99     23.58 o 
   5   1   4       49.17       48.21      5.57 o 
   6   1   4       52.41       54.74      3.28 o 
   7   1   4       42.86       39.93      3.89 o 
  -8   2   4      136.94      127.33      5.67 o 
  -7   2   4      585.55      552.66     17.04 o 
  -6   2   4       42.91       50.85      4.67 o 
  -5   2   4      309.86      313.48     17.60 o 
  -4   2   4      283.67      289.52     15.95 o 
  -3   2   4      322.97      354.38     12.15 o 
  -2   2   4      100.03      111.58      4.91 o 
  -1   2   4      217.54      206.93      7.61 o 
   0   2   4     4326.44     4272.65    106.23 o 
   1   2   4      424.73      435.30     11.66 o 
   2   2   4      131.72      159.10      7.76 o 
   3   2   4      883.10      773.55     17.62 o 
   4   2   4     2152.06     2029.50     92.34 o 
   5   2   4      138.59      137.21      4.87 o 
   6   2   4      104.52       93.53      3.80 o 
   7   2   4      186.43      182.72      7.80 o 
  -9   3   4      264.62      273.60     11.93 o 
  -8   3   4       69.59       66.74      4.20 o 
  -7   3   4      392.12      377.58     12.49 o 
  -6   3   4     1593.63     1462.78     35.09 o 
  -5   3   4      164.76      171.10     11.88 o 
  -4   3   4       43.37       35.92      5.09 o 
  -3   3   4       12.12       16.70      3.28 o 
  -2   3   4      610.57      644.71     20.81 o 
  -1   3   4      349.60      431.56     14.47 o 
   0   3   4      894.79      851.32     22.82 o 
   1   3   4      892.64      885.86     20.31 o 
   2   3   4      537.05      498.83     14.37 o 
   3   3   4      168.21      164.09      5.94 o 
   4   3   4      616.84      614.76     25.96 o 
   5   3   4      779.31      766.71     23.49 o 
   6   3   4      469.41      455.42     11.31 o 
  -9   4   4      439.47      434.93     18.26 o 
  -8   4   4      139.77      151.72      6.31 o 
  -7   4   4      107.89      107.83      5.74 o 
  -6   4   4     2686.42     2491.07     50.24 o 
  -5   4   4     1900.56     1840.21     54.11 o 
  -4   4   4      111.96      115.71      6.36 o 
  -3   4   4      125.25      157.37     10.69 o 
  -2   4   4       30.73       25.05      4.39 o 
  -1   4   4       94.48       99.81      7.18 o 
   0   4   4       51.11       86.21      5.24 o 
   1   4   4      412.89      392.80     13.61 o 
   2   4   4      184.52      189.70      5.58 o 
   3   4   4       26.21       19.83      2.97 o 
   4   4   4       18.38       20.85      3.46 o 
   5   4   4      778.09      780.23     24.44 o 
   6   4   4      491.68      454.56     12.89 o 
  -8   5   4      547.99      552.87     26.01 o 
  -7   5   4      423.23      436.07     11.22 o 
  -6   5   4      462.96      455.46     18.65 o 
  -5   5   4     1154.96     1083.67     23.59 o 
  -4   5   4     1990.78     1969.90     61.77 o 
  -3   5   4      484.16      476.24     16.97 o 
  -2   5   4        5.66        7.84      2.82 o 
  -1   5   4      675.26      633.62     21.44 o 
   0   5   4     1452.27     1315.40     45.15 o 
   1   5   4        3.69        7.32      2.07 o 
   2   5   4       45.06       47.81      3.77 o 
   3   5   4       17.97       18.78      3.46 o 
   4   5   4       11.10       10.95      3.12 o 
   5   5   4       10.82       18.58      2.19 o 
  -8   6   4       17.80       21.66      2.01 o 
  -7   6   4      215.94      220.02      6.57 o 
  -6   6   4       27.87       35.97      2.49 o 
  -5   6   4     1180.85     1154.53     28.14 o 
  -4   6   4     1650.22     1589.73     30.85 o 
  -3   6   4     1078.10     1014.27     27.69 o 
  -2   6   4      206.99      190.16      8.87 o 
  -1   6   4       81.96       87.14      5.94 o 
   0   6   4      173.02      196.03     16.10 o 
   1   6   4      362.26      337.65     11.23 o 
   2   6   4       96.45       95.19      5.32 o 
   3   6   4        3.51        2.03      2.76 o 
   4   6   4       39.20       41.21      3.72 o 
  -8   7   4        4.45        4.53      1.49 o 
  -7   7   4      179.10      181.69      4.81 o 
  -6   7   4      332.95      330.03      7.02 o 
  -5   7   4      527.94      512.01     10.41 o 
  -4   7   4     1214.19     1147.48     24.65 o 
  -3   7   4     1579.49     1480.27     28.62 o 
  -2   7   4       29.44       25.80      2.31 o 
  -1   7   4     3533.95     3269.33     59.71 o 
   0   7   4      138.77      145.58      5.92 o 
   1   7   4     2406.96     2381.41     96.86 o 
   2   7   4      558.67      590.66     26.56 o 
   3   7   4       28.01       22.51      3.08 o 
   4   7   4        9.77       14.62      3.18 o 
  -7   8   4      118.45      131.74      3.65 o 
  -6   8   4      396.05      410.44      9.15 o 
  -5   8   4      140.06      165.41      4.98 o 
  -4   8   4      181.55      172.44      5.25 o 
  -3   8   4      100.94       96.36      3.97 o 
  -2   8   4      159.93      144.83      5.84 o 
  -1   8   4      226.04      231.92      7.71 o 
   0   8   4      256.93      249.71      7.95 o 
   1   8   4      639.48      673.74     29.59 o 
   2   8   4      580.80      547.11     23.90 o 
   3   8   4      450.74      463.25     19.74 o 
  -7   9   4        2.03        1.27      1.17 o 
  -6   9   4      243.70      237.31      5.52 o 
  -5   9   4       57.39       73.08      3.01 o 
  -4   9   4        1.03        0.75      1.68 o 
  -3   9   4       47.95       47.49      3.28 o 
  -2   9   4      413.68      415.84      9.85 o 
  -1   9   4      879.40      907.60     33.40 o 
   0   9   4      192.04      190.32      7.85 o 
   1   9   4      309.53      335.35     15.32 o 
  -5  10   4      166.39      167.93      4.07 o 
  -4  10   4        5.07        9.66      1.53 o 
  -3  10   4       83.22       95.42      3.74 o 
  -2  10   4       12.64       18.52      2.61 o 
  -1  10   4      243.65      265.89      9.14 o 
   1 -11   5      543.35      539.79      9.21 o 
   2 -11   5      190.34      187.26      4.23 o 
   3 -11   5       14.57       16.04      0.87 o 
   4 -11   5       49.37       44.62      1.41 o 
  -1 -10   5        8.56        7.05      0.85 o 
   0 -10   5       15.53       17.41      1.00 o 
   1 -10   5       10.51       12.64      0.95 o 
   2 -10   5      410.38      398.41      5.85 o 
   3 -10   5     1172.82     1154.04     15.70 o 
   4 -10   5       29.74       32.37      1.19 o 
   5 -10   5       23.10       24.50      1.39 o 
   6 -10   5      470.97      474.44      8.91 o 
  -3  -9   5      283.88      283.78      6.89 o 
  -2  -9   5       10.34        7.96      1.00 o 
  -1  -9   5       19.34       19.42      1.16 o 
   0  -9   5       91.61       96.00      2.23 o 
   1  -9   5       10.23       10.18      1.02 o 
   2  -9   5      259.58      263.60      4.26 o 
   3  -9   5     1197.81     1195.01     16.35 o 
   4  -9   5      800.16      788.00     11.04 o 
   5  -9   5       11.00       12.87      1.00 o 
   6  -9   5       44.74       49.43      2.23 o 
  -4  -8   5      112.87      112.07      3.30 o 
  -3  -8   5      165.45      178.50      2.95 o 
  -2  -8   5      185.36      192.13      3.51 o 
  -1  -8   5      278.67      291.63      4.72 o 
   0  -8   5      168.24      168.51      3.14 o 
   1  -8   5       94.51       89.14      2.04 o 
   2  -8   5        3.40       12.32      1.34 o 
   3  -8   5      168.12      158.59      2.97 o 
   4  -8   5      439.87      426.90      6.15 o 
   5  -8   5       29.37       26.93      1.22 o 
   6  -8   5       31.35       38.10      1.43 o 
   7  -8   5      269.21      263.60      4.15 o 
  -5  -7   5       67.94       67.81      3.30 o 
  -4  -7   5       83.89       90.09      2.76 o 
  -3  -7   5      102.59      120.34      2.26 o 
  -2  -7   5     2861.42     2933.32     34.67 o 
  -1  -7   5     3524.31     3508.06     46.93 o 
   0  -7   5       48.96       42.99      1.40 o 
   1  -7   5        8.37       13.85      1.13 o 
   2  -7   5      552.30      562.64     10.22 o 
   3  -7   5        5.50        7.22      0.98 o 
   4  -7   5      434.20      430.20      5.93 o 
   5  -7   5        7.88        9.45      1.10 o 
   6  -7   5      196.38      188.52      3.20 o 
  -5  -6   5      113.71      117.10      3.27 o 
  -4  -6   5      168.23      180.65      2.99 o 
  -3  -6   5     1273.52     1325.56     15.16 o 
  -2  -6   5     1906.56     1863.95     21.68 o 
  -1  -6   5     2285.92     2194.19     53.45 o 
   0  -6   5      444.47      463.21      9.37 o 
   1  -6   5      182.55      186.91      5.28 o 
   2  -6   5       75.18       96.70      9.72 o 
   3  -6   5      219.12      204.94      7.22 o 
   4  -6   5     1152.16     1123.48     13.87 o 
   5  -6   5      486.73      482.15      6.32 o 
   6  -6   5       74.08       69.13      2.60 o 
   8  -6   5        3.37        3.50      0.83 o 
  -6  -5   5       25.43       29.52      1.66 o 
  -5  -5   5      201.98      218.60      4.17 o 
  -4  -5   5       29.95       46.30      2.72 o 
  -3  -5   5       12.05       16.88      1.02 o 
  -2  -5   5      678.41      652.93     13.58 o 
  -1  -5   5     1521.91     1477.08     53.55 o 
   0  -5   5     1378.82     1297.24     38.50 o 
   1  -5   5       56.65       66.36     11.14 o 
   2  -5   5       25.57       32.65      2.37 o 
   3  -5   5     2374.43     2348.10     55.30 o 
   4  -5   5     4146.51     4157.76     70.27 o 
   5  -5   5      688.99      690.78      8.13 o 
   6  -5   5      116.30      122.29      2.35 o 
   7  -5   5       23.54       48.24      3.94 o 
   8  -5   5       17.81       19.00      1.11 o 
  -7  -4   5       45.74       61.55      2.66 o 
  -6  -4   5      206.15      209.33      4.38 o 
  -5  -4   5        6.17        7.01      1.39 o 
  -4  -4   5       11.77       16.32      1.08 o 
  -3  -4   5        7.97       10.54      1.28 o 
  -2  -4   5       82.00       69.29      7.05 o 
  -1  -4   5       30.46       39.85      2.29 o 
   0  -4   5      837.28      806.21     36.41 o 
   1  -4   5     2527.81     2499.92    193.41 o 
   2  -4   5      740.50      823.48     38.66 o 
   3  -4   5      171.81      195.30      4.65 o 
   4  -4   5      291.67      296.77      5.64 o 
   5  -4   5     1176.92     1139.23     12.89 o 
   6  -4   5        9.94       24.53      1.56 o 
   7  -4   5      391.05      382.04      4.98 o 
   8  -4   5        4.03        4.63      1.13 o 
  -7  -3   5        7.57        9.19      1.72 o 
  -6  -3   5      159.61      174.55      4.06 o 
  -5  -3   5      258.84      263.24      4.52 o 
  -4  -3   5        1.03        1.93      1.11 o 
  -3  -3   5       78.25       68.45      3.26 o 
  -2  -3   5      139.04      136.60      5.15 o 
  -1  -3   5        2.42        4.77      6.62 o 
   0  -3   5      476.29      501.29     26.77 o 
   1  -3   5     1220.92     1337.53    105.30 o 
   2  -3   5      315.88      460.74     22.22 o 
   4  -3   5      431.05      462.37      8.23 o 
   5  -3   5      722.73      741.19      8.57 o 
   6  -3   5      697.31      701.17      8.11 o 
   7  -3   5       89.66      112.19      4.11 o 
   8  -3   5       34.93       36.54      2.36 o 
  -8  -2   5      405.87      467.47     16.93 o 
  -7  -2   5      195.92      190.66      4.64 o 
  -6  -2   5       30.98       32.19      1.94 o 
  -5  -2   5      561.99      549.61      8.13 o 
  -4  -2   5     1118.00     1100.07     21.78 o 
  -3  -2   5       47.17       47.95      2.87 o 
  -2  -2   5      936.75      916.96     40.92 o 
  -1  -2   5      263.37      294.29     27.13 o 
   0  -2   5       63.88       63.87      3.49 o 
   1  -2   5     2069.24     2354.22    198.70 o 
   2  -2   5      893.37      946.90     33.28 o 
   3  -2   5       18.80       21.43      2.20 o 
   4  -2   5       14.74       17.58      1.47 o 
   5  -2   5       80.40       81.60      1.91 o 
   6  -2   5     1552.16     1527.27     17.60 o 
   7  -2   5      723.33      722.60     10.05 o 
   8  -2   5       27.51       25.16      3.91 o 
  -8  -1   5      824.88      819.53     42.48 o 
  -7  -1   5      703.98      676.41     14.62 o 
  -6  -1   5       64.82       49.29      3.08 o 
  -5  -1   5       53.95       57.44      2.81 o 
  -4  -1   5      828.83      782.05     17.34 o 
  -3  -1   5     1498.78     1379.58     71.12 o 
  -2  -1   5      399.20      429.96     37.45 o 
  -1  -1   5       54.07       54.64      8.44 o 
   0  -1   5      371.50      384.86     25.52 o 
   1  -1   5        1.71       26.18      4.45 o 
   2  -1   5     1255.44     1458.54     50.42 o 
   3  -1   5      318.03      325.34      8.46 o 
   4  -1   5      383.97      396.11      8.08 o 
   5  -1   5       60.21       67.38      1.79 o 
   6  -1   5      212.88      205.34      3.33 o 
   7  -1   5      476.05      463.85      9.77 o 
  -8   0   5      342.40      367.48     16.20 o 
  -7   0   5       58.12       83.44      4.60 o 
  -6   0   5       26.25       21.43      2.20 o 
  -5   0   5      116.79      122.92      5.31 o 
  -4   0   5     1770.96     1659.55     41.29 o 
  -3   0   5     2128.58     2001.98     60.81 o 
  -2   0   5     1413.57     1395.33    108.97 o 
  -1   0   5      835.81      856.11     68.34 o 
   0   0   5       23.43       34.03      2.99 o 
   1   0   5      195.47      189.64      8.08 o 
   2   0   5      475.11      492.65     15.42 o 
   3   0   5        4.85        5.13      1.29 o 
   4   0   5      539.58      550.37     12.11 o 
   5   0   5       27.21       30.53      1.35 o 
   6   0   5       44.40       48.55      2.97 o 
   7   0   5     1309.12     1245.30     33.12 o 
  -8   1   5       15.61       11.13      2.29 o 
  -7   1   5       43.90       47.91      6.53 o 
  -6   1   5      305.44      308.35     20.04 o 
  -5   1   5      343.54      306.42      9.51 o 
  -4   1   5      219.47      245.78      9.98 o 
  -3   1   5     1480.49     1498.92     45.57 o 
  -2   1   5     4433.25     4437.36    167.05 o 
  -1   1   5      344.37      319.52     10.39 o 
   0   1   5     1453.62     1822.29     72.27 o 
   1   1   5      152.64      144.37      9.39 o 
   2   1   5     1661.10     1672.85     37.74 o 
   3   1   5      364.28      351.66      9.86 o 
   4   1   5        2.59        6.57      1.54 o 
   5   1   5       13.48       12.63      2.03 o 
   6   1   5       22.23       26.83      3.31 o 
   7   1   5      131.99      141.77      4.80 o 
  -8   2   5       20.08       18.98      2.79 o 
  -7   2   5        7.69       12.71      3.08 o 
  -6   2   5      387.16      364.77     10.53 o 
  -5   2   5     1987.62     1895.15     55.56 o 
  -4   2   5      342.75      351.97     18.61 o 
  -3   2   5      283.44      333.80     12.71 o 
  -2   2   5      638.32      548.87     17.72 o 
  -1   2   5       80.05      167.62      6.59 o 
   0   2   5      320.93      301.20     13.54 o 
   1   2   5      665.03      697.27     20.19 o 
   2   2   5      337.23      315.35      6.84 o 
   3   2   5      550.89      507.65      8.97 o 
   4   2   5      605.58      592.19     10.75 o 
   5   2   5       54.39       61.07      3.48 o 
   6   2   5      109.95      110.05      4.18 o 
  -8   3   5       39.48       35.30      3.28 o 
  -7   3   5       92.44       96.41      5.48 o 
  -6   3   5       13.63       14.59      9.02 o 
  -5   3   5     1310.45     1248.62     37.47 o 
  -4   3   5     1149.39     1095.43     51.32 o 
  -3   3   5       10.60       15.23      3.90 o 
  -2   3   5      712.16      747.41     25.84 o 
  -1   3   5     2142.43     2035.27     62.53 o 
   0   3   5     1450.58     1480.40     44.78 o 
   1   3   5      126.02      132.83      4.77 o 
   2   3   5      310.95      326.52     11.71 o 
   3   3   5      879.10      807.29     17.15 o 
   4   3   5      251.99      246.42      7.02 o 
   5   3   5       24.51       23.13      2.53 o 
   6   3   5       53.69       40.60      2.45 o 
  -8   4   5       40.67       40.35      3.43 o 
  -7   4   5        7.33        8.61      3.73 o 
  -6   4   5      448.47      412.52     10.93 o 
  -5   4   5      129.56      126.24      4.42 o 
  -4   4   5      521.83      543.90     27.86 o 
  -3   4   5       81.59       74.58      5.10 o 
  -2   4   5      239.10      233.95     11.98 o 
  -1   4   5     1017.84     1012.97     27.82 o 
   0   4   5     1558.62     1468.50     39.62 o 
   1   4   5     1698.98     1551.85     67.42 o 
   2   4   5      286.43      324.17     13.96 o 
   3   4   5      117.46      123.59      5.14 o 
   4   4   5      359.26      383.13     10.04 o 
   5   4   5      505.38      518.44     14.72 o 
  -8   5   5       30.13       35.71      3.06 o 
  -7   5   5      231.54      222.58      6.67 o 
  -6   5   5      170.40      173.77      5.87 o 
  -5   5   5      351.21      333.50      7.44 o 
  -4   5   5        2.70        6.47      5.57 o 
  -3   5   5      187.87      166.05      8.06 o 
  -2   5   5       55.46       60.50      6.98 o 
  -1   5   5       22.69       22.96      7.92 o 
   0   5   5       47.69       44.35      4.02 o 
   1   5   5     2332.68     2163.25     59.72 o 
   2   5   5      595.81      580.46     14.36 o 
   3   5   5       16.89       13.90      3.39 o 
   4   5   5      908.34      812.72     31.78 o 
   5   5   5      923.91      882.10     23.84 o 
  -8   6   5      424.94      444.85     13.24 o 
  -7   6   5      121.29      123.78      4.53 o 
  -6   6   5       72.52       73.65      3.28 o 
  -5   6   5     1261.61     1219.44     29.06 o 
  -4   6   5     1044.79      972.72     23.70 o 
  -3   6   5       20.16       26.66      2.41 o 
  -2   6   5       23.85       26.50      2.35 o 
  -1   6   5        0.97        2.59      1.75 o 
   0   6   5       12.41       20.50      3.97 o 
   1   6   5        7.96       11.03      2.92 o 
   2   6   5      156.88      157.16      7.71 o 
   3   6   5       86.62       81.08      4.63 o 
   4   6   5      210.77      201.51      5.68 o 
  -8   7   5     1004.66     1049.05     42.02 o 
  -7   7   5       82.35       84.38      2.97 o 
  -6   7   5       25.15       26.15      2.15 o 
  -5   7   5     1212.48     1182.64     22.35 o 
  -4   7   5     2237.96     2078.81     43.30 o 
  -3   7   5      268.28      299.33     13.40 o 
  -2   7   5       52.85       53.33      3.14 o 
  -1   7   5       15.03       13.32      2.78 o 
   0   7   5        5.34        6.43      2.69 o 
   1   7   5      270.68      263.13     10.00 o 
   2   7   5       37.14       79.96      7.25 o 
   3   7   5       80.17       73.51      6.04 o 
  -7   8   5      717.26      748.38     14.95 o 
  -6   8   5      150.85      150.65      4.84 o 
  -5   8   5       37.39       34.30      2.38 o 
  -4   8   5      285.30      278.53      7.24 o 
  -3   8   5     1070.10     1039.91     26.51 o 
  -2   8   5      372.67      364.82     10.68 o 
  -1   8   5      106.68       93.85      3.90 o 
   0   8   5       74.28       80.52      4.17 o 
   1   8   5      528.52      548.78     24.22 o 
   2   8   5      201.25      232.01     11.33 o 
  -6   9   5       15.54       21.60      2.15 o 
  -5   9   5       49.24       46.97      2.37 o 
  -4   9   5      128.36      134.94      4.15 o 
  -3   9   5      985.50     1019.32     25.51 o 
  -2   9   5      695.46      699.35     23.84 o 
  -1   9   5      177.16      184.32      8.05 o 
   0   9   5       30.64       24.22      3.58 o 
   1   9   5      178.61      175.41      8.67 o 
  -4  10   5       85.39       88.45      4.05 o 
  -3  10   5       51.88       53.62      3.94 o 
  -2  10   5      991.22     1078.18     47.59 o 
   2 -11   6       10.72       11.68      1.17 o 
   3 -11   6        9.67       11.37      1.16 o 
  -1 -10   6       20.45       18.57      1.05 o 
   0 -10   6       14.25       16.03      0.99 o 
   1 -10   6      426.36      429.61      6.23 o 
   2 -10   6      661.47      656.51      9.86 o 
   3 -10   6      434.39      413.54      5.93 o 
   4 -10   6       85.69       88.49      1.92 o 
   5 -10   6       62.07       56.42      1.44 o 
  -2  -9   6       30.08       32.46      1.27 o 
  -1  -9   6        9.44       11.13      0.99 o 
   0  -9   6       36.52       41.22      1.75 o 
   1  -9   6      214.96      218.20      3.66 o 
   2  -9   6     1090.70     1090.40     16.98 o 
   3  -9   6      193.12      194.18      3.29 o 
   4  -9   6       13.99       15.79      1.10 o 
   5  -9   6       91.39       88.25      1.98 o 
   6  -9   6      380.15      382.80      5.97 o 
  -4  -8   6      103.34      107.34      3.78 o 
  -3  -8   6      308.42      306.50      4.72 o 
  -2  -8   6      126.27      130.73      2.75 o 
  -1  -8   6      486.40      483.74      7.17 o 
   0  -8   6       23.54       28.45      1.26 o 
   1  -8   6       28.84       33.13      1.27 o 
   2  -8   6      203.28      194.96      3.66 o 
   3  -8   6      550.33      544.49      8.53 o 
   4  -8   6       99.16       99.38      2.14 o 
   5  -8   6       70.65       59.21      2.10 o 
   6  -8   6       15.54       19.86      1.24 o 
   7  -8   6      533.37      523.82      8.28 o 
  -4  -7   6       42.11       42.25      1.44 o 
  -3  -7   6      277.78      276.37      4.25 o 
  -2  -7   6      103.08      110.77      2.37 o 
  -1  -7   6      275.72      275.24      4.48 o 
   0  -7   6       32.94       38.45      1.79 o 
   1  -7   6        4.22        4.49      1.36 o 
   2  -7   6       51.50       56.51      1.72 o 
   3  -7   6      241.92      251.31      4.42 o 
   4  -7   6      768.28      742.20     10.89 o 
   5  -7   6      178.91      178.42      3.05 o 
   6  -7   6       22.37       21.47      1.13 o 
   7  -7   6      131.12      137.10      2.55 o 
  -5  -6   6      191.93      195.92      4.17 o 
  -4  -6   6       13.03       16.74      1.10 o 
  -3  -6   6      723.12      730.54      9.16 o 
  -2  -6   6     1001.72     1000.42     13.10 o 
  -1  -6   6      227.11      220.95      4.04 o 
   0  -6   6       12.18       13.69      1.15 o 
   1  -6   6      331.90      311.14      6.54 o 
   2  -6   6       14.75       16.16      1.36 o 
   3  -6   6        1.93        5.83      0.88 o 
   4  -6   6      891.85      847.78     11.64 o 
   5  -6   6     1294.80     1210.60     15.25 o 
   6  -6   6       30.86       30.31      1.67 o 
   7  -6   6       23.41       22.29      1.02 o 
  -6  -5   6     1045.45     1062.24     20.39 o 
  -5  -5   6     1054.39     1061.57     14.43 o 
  -4  -5   6       27.61       29.05      1.20 o 
  -3  -5   6       23.75       31.40      1.70 o 
  -2  -5   6     1062.07     1024.86     17.31 o 
  -1  -5   6     1177.13     1051.93     41.12 o 
   0  -5   6      218.95      212.02      8.38 o 
   1  -5   6       10.46       13.86      2.64 o 
   2  -5   6      104.52       97.09      4.31 o 
   3  -5   6      166.31      191.32      4.32 o 
   4  -5   6      341.93      338.19      5.03 o 
   5  -5   6      435.09      423.27      5.72 o 
   6  -5   6       48.27       53.85      1.67 o 
   7  -5   6       15.00       13.18      0.98 o 
  -6  -4   6      191.92      205.16      4.38 o 
  -5  -4   6      751.83      759.73     10.71 o 
  -4  -4   6      749.41      774.83      9.41 o 
  -3  -4   6      180.30      196.15      5.99 o 
  -2  -4   6       20.01       46.76      4.88 o 
  -1  -4   6     2365.22     2216.28     64.53 o 
   0  -4   6     4392.82     3901.08    138.91 o 
   2  -4   6       11.11       13.36      1.16 o 
   3  -4   6      602.02      610.28     13.99 o 
   4  -4   6      549.66      535.35      9.87 o 
   5  -4   6        9.73       10.60      1.10 o 
   6  -4   6      123.88      123.65      2.30 o 
   7  -4   6      191.74      186.74      2.94 o 
  -7  -3   6        0.85        4.57      1.32 o 
  -6  -3   6        8.92       10.95      1.66 o 
  -5  -3   6      124.97      121.21      2.66 o 
  -4  -3   6      501.26      505.46      6.55 o 
  -3  -3   6      140.49      139.43      3.41 o 
  -2  -3   6      481.23      733.27     64.64 o 
  -1  -3   6     3624.88     3435.20     99.28 o 
   0  -3   6     4534.99     4209.56    400.36 o 
   2  -3   6      432.61      435.83     11.53 o 
   3  -3   6      254.30      301.94      6.41 o 
   4  -3   6      580.85      592.17     10.73 o 
   5  -3   6      351.89      359.59      5.02 o 
   6  -3   6      413.32      412.04      5.61 o 
   7  -3   6      188.64      172.65      2.93 o 
  -7  -2   6      117.86      123.41      4.19 o 
  -6  -2   6       78.59       76.70      2.89 o 
  -5  -2   6       79.71       94.98      2.53 o 
  -4  -2   6      245.91      245.33      4.74 o 
  -3  -2   6      293.35      274.83      7.95 o 
  -1  -2   6      572.27      535.80     27.19 o 
   0  -2   6     1554.44     1339.03    104.49 o 
   1  -2   6     2560.53     2718.55    124.49 o 
   2  -2   6      979.07     1042.49     36.56 o 
   3  -2   6      343.86      387.68      9.42 o 
   4  -2   6      173.46      173.25      4.47 o 
   5  -2   6     2144.21     2197.57     24.62 o 
   6  -2   6     1589.77     1577.36     18.97 o 
   7  -2   6        9.99       10.20      1.07 o 
  -8  -1   6      111.37      137.67      5.87 o 
  -7  -1   6       52.07       65.37      7.30 o 
  -6  -1   6      188.40      176.09      5.86 o 
  -5  -1   6      495.90      506.68      8.77 o 
  -4  -1   6       95.08      104.11      2.89 o 
  -3  -1   6        3.94        3.66      1.32 o 
  -2  -1   6      113.91       94.38      3.83 o 
  -1  -1   6      529.72      509.38     23.43 o 
   0  -1   6       28.34       27.11      2.79 o 
   1  -1   6      575.87      584.03     20.89 o 
   2  -1   6     4328.63     4400.17     96.84 o 
   3  -1   6      640.03      695.27     14.66 o 
   4  -1   6      115.16      122.43      3.39 o 
   5  -1   6      876.76      899.60     11.05 o 
   6  -1   6      652.02      657.12      7.89 o 
   7  -1   6       98.83       96.94      3.57 o 
  -8   0   6      592.56      577.21     15.66 o 
  -7   0   6      177.57      187.08      6.94 o 
  -6   0   6        9.41       14.70      2.11 o 
  -5   0   6       93.02       95.93      2.99 o 
  -4   0   6      941.52      922.42     22.96 o 
  -3   0   6      285.16      263.20      8.91 o 
  -2   0   6      775.72      786.72     41.35 o 
  -1   0   6       58.65       62.60      6.34 o 
   0   0   6       58.70       59.22      3.43 o 
   1   0   6      596.96      659.21     23.83 o 
   2   0   6     1073.94     1102.57     24.25 o 
   3   0   6      153.46      186.96      7.10 o 
   4   0   6       14.71       18.74      1.14 o 
   5   0   6      188.70      184.91      3.01 o 
   6   0   6      257.06      257.38      5.22 o 
   7   0   6     1085.87     1026.71     41.93 o 
  -8   1   6      882.99      847.07     22.50 o 
  -7   1   6     1309.01     1371.08     36.18 o 
  -6   1   6       65.58       70.81      8.83 o 
  -5   1   6      109.79      107.78      4.17 o 
  -4   1   6     1141.04     1110.90     24.44 o 
  -3   1   6     2353.66     2159.23     53.05 o 
  -2   1   6      443.66      417.70     15.92 o 
  -1   1   6       63.64       59.53      3.67 o 
   0   1   6       72.73       85.65      4.90 o 
   1   1   6      280.66      278.45      8.06 o 
   2   1   6       26.50       35.80      4.69 o 
   3   1   6     1041.43     1049.03     23.67 o 
   4   1   6      267.08      263.56      3.68 o 
   5   1   6        8.60       10.46      1.43 o 
   6   1   6       23.41       26.82      2.25 o 
   7   1   6      748.62      668.77     27.54 o 
  -8   2   6      132.85      128.04      5.04 o 
  -7   2   6      997.01     1079.31     40.62 o 
  -6   2   6     1322.90     1255.83     47.36 o 
  -5   2   6     1332.23     1272.10     85.64 o 
  -4   2   6      495.21      471.31     23.38 o 
  -3   2   6      830.29      799.89     18.27 o 
  -2   2   6     2984.15     2916.39     55.05 o 
  -1   2   6      283.15      278.57      6.77 o 
   0   2   6       48.33       50.15      2.72 o 
   1   2   6       71.56       80.91      3.15 o 
   2   2   6      214.09      205.03      4.87 o 
   3   2   6        4.35        9.32      1.15 o 
   4   2   6       98.68      104.97      3.33 o 
   5   2   6       39.42       45.30      3.50 o 
   6   2   6       50.32       51.56      2.58 o 
  -8   3   6        3.53        7.84      1.66 o 
  -7   3   6      867.27      909.88     26.42 o 
  -6   3   6      178.91      183.38      7.86 o 
  -5   3   6      961.33      870.03     19.13 o 
  -4   3   6       44.55       51.73      6.04 o 
  -3   3   6     1081.08     1040.37     35.44 o 
  -2   3   6     4010.03     3924.53     75.58 o 
  -1   3   6     2560.21     2588.40     50.00 o 
   0   3   6      210.55      204.15      5.21 o 
   1   3   6       82.17       85.45      3.17 o 
   2   3   6      463.85      434.89     30.59 o 
   3   3   6      839.53      835.72     13.50 o 
   4   3   6        0.04        0.28      1.88 o 
   5   3   6       71.89       63.88      5.24 o 
   6   3   6       42.69       45.29      2.26 o 
  -8   4   6       39.57       46.45      3.41 o 
  -7   4   6      159.82      169.98      7.22 o 
  -6   4   6      367.17      362.91     12.37 o 
  -5   4   6      142.97      149.24      4.48 o 
  -4   4   6      600.42      533.02     17.97 o 
  -3   4   6      330.43      325.79     21.73 o 
  -2   4   6      670.80      653.61     22.29 o 
  -1   4   6     4595.68     4408.98    114.93 o 
   0   4   6      920.97      900.62     25.19 o 
   1   4   6      199.32      191.76      7.86 o 
   2   4   6       46.72       41.61      3.59 o 
   3   4   6      642.50      671.79     13.80 o 
   4   4   6      684.68      669.07     15.60 o 
   5   4   6        6.74        5.92      1.70 o 
  -8   5   6       59.76       64.36      3.64 o 
  -7   5   6      348.54      370.30     11.96 o 
  -6   5   6      116.33      122.92      4.97 o 
  -5   5   6      411.61      422.45     11.45 o 
  -4   5   6      923.19      849.60     16.84 o 
  -3   5   6      469.06      398.28     10.09 o 
  -2   5   6      454.16      553.75     20.23 o 
  -1   5   6      582.92      571.14     15.58 o 
   0   5   6      557.55      535.14     18.15 o 
   1   5   6      573.32      564.84     11.75 o 
   2   5   6      248.39      239.13      6.16 o 
   3   5   6      419.16      407.45      9.94 o 
   4   5   6      939.74      870.36     20.18 o 
  -8   6   6       23.20       28.64      3.15 o 
  -7   6   6       31.72       39.31      2.92 o 
  -6   6   6      349.38      337.53      7.89 o 
  -5   6   6      100.80       95.67      4.60 o 
  -4   6   6      179.93      174.12      7.64 o 
  -3   6   6      803.82      697.92     15.95 o 
  -1   6   6       42.23       48.66      3.71 o 
   0   6   6      410.00      407.10     15.68 o 
   1   6   6      514.53      491.77     10.85 o 
   2   6   6      285.59      272.33      6.48 o 
   3   6   6       63.58      105.04      5.14 o 
  -7   7   6       40.31       48.00      2.49 o 
  -6   7   6       62.90       68.11      3.29 o 
  -5   7   6      207.07      229.58      5.53 o 
  -4   7   6       29.41       34.33      2.75 o 
  -3   7   6      207.39      204.53      6.15 o 
  -2   7   6      101.23      106.79      4.36 o 
  -1   7   6       10.82       14.91      2.37 o 
   0   7   6      422.41      413.47     11.40 o 
   1   7   6      601.65      571.99     18.26 o 
   2   7   6      457.87      453.98     13.29 o 
  -6   8   6       83.93       86.65      3.96 o 
  -5   8   6       51.87       65.28      2.89 o 
  -4   8   6      111.93      130.76      4.32 o 
  -3   8   6      243.49      243.49      6.55 o 
  -2   8   6        8.41       19.39      4.02 o 
  -1   8   6        1.02        1.16      2.29 o 
   0   8   6      176.20      152.46     11.47 o 
   1   8   6        3.95        2.49      2.80 o 
  -5   9   6       27.05       24.35      2.41 o 
  -4   9   6      708.02      736.10     15.71 o 
  -3   9   6      795.92      806.43     23.58 o 
  -2   9   6       32.79       37.48      2.78 o 
  -1   9   6       11.88       13.44      3.84 o 
   0 -10   7      294.32      295.96      4.69 o 
   1 -10   7     1090.04     1053.73     15.49 o 
   2 -10   7      160.68      154.53      3.37 o 
   3 -10   7       13.12       15.39      0.99 o 
   4 -10   7       39.38       40.80      1.45 o 
  -2  -9   7       16.74       18.96      1.42 o 
  -1  -9   7      271.54      272.70      4.20 o 
   0  -9   7     1900.44     1871.32     25.31 o 
   1  -9   7     1812.31     1717.87     23.21 o 
   2  -9   7      412.82      410.35      6.27 o 
   3  -9   7        5.23        6.76      0.72 o 
   4  -9   7        7.19        7.51      0.87 o 
   5  -9   7       10.23       14.07      1.10 o 
  -3  -8   7      276.49      277.15      4.24 o 
  -2  -8   7     1183.62     1212.60     16.61 o 
  -1  -8   7      461.75      483.31      7.11 o 
   0  -8   7      314.17      312.62      4.88 o 
   1  -8   7      660.79      652.63     10.13 o 
   2  -8   7      443.91      450.83      7.58 o 
   3  -8   7       54.48       60.28      2.59 o 
   4  -8   7       92.36       90.07      2.03 o 
   5  -8   7       46.07       49.75      2.12 o 
   6  -8   7     1026.49      914.22     13.90 o 
  -4  -7   7       31.91       36.11      1.28 o 
  -3  -7   7      108.20      107.79      2.21 o 
  -2  -7   7       18.31       22.78      1.19 o 
  -1  -7   7      452.81      451.47      6.73 o 
   0  -7   7       92.75       88.44      2.22 o 
   1  -7   7       86.66       89.92      2.19 o 
   2  -7   7      217.78      208.46      3.91 o 
   3  -7   7      439.85      420.17      7.22 o 
   4  -7   7      563.97      552.33      8.75 o 
   5  -7   7      794.04      729.77      9.38 o 
   6  -7   7      910.41      842.54     10.62 o 
   7  -7   7      335.88      326.94      5.37 o 
  -5  -6   7        3.86        5.94      1.48 o 
  -4  -6   7       29.78       30.03      1.18 o 
  -3  -6   7      629.71      611.64      7.80 o 
  -2  -6   7      447.69      457.75      6.70 o 
  -1  -6   7      424.99      401.84      6.62 o 
   0  -6   7       33.39       30.36      1.21 o 
   1  -6   7       85.28       81.03      2.29 o 
   2  -6   7      401.81      369.50     15.53 o 
   3  -6   7     1332.47     1259.94     18.82 o 
   4  -6   7      600.21      583.75      8.25 o 
   5  -6   7       29.02       33.45      2.47 o 
   6  -6   7       45.37       46.33      2.45 o 
   7  -6   7      102.54      110.93      2.03 o 
  -6  -5   7      465.08      440.59     15.75 o 
  -5  -5   7       94.44       90.91      2.00 o 
  -4  -5   7        9.60       11.81      1.08 o 
  -3  -5   7       13.53       16.77      1.37 o 
  -2  -5   7      347.15      330.84      4.81 o 
  -1  -5   7       33.96       47.32      1.81 o 
   0  -5   7       99.29       87.35      3.39 o 
   1  -5   7       39.91       38.09      2.17 o 
   2  -5   7       90.34       86.81      3.81 o 
   3  -5   7       42.12       51.65      1.59 o 
   4  -5   7      377.93      358.43      5.80 o 
   5  -5   7      375.06      376.30      5.44 o 
   6  -5   7       11.14       13.50      1.06 o 
   7  -5   7       66.77       63.22      1.68 o 
  -6  -4   7     1102.38     1110.19     20.83 o 
  -5  -4   7      837.38      860.36     12.09 o 
  -4  -4   7      122.47      127.66      2.37 o 
  -3  -4   7       14.04       12.98      1.07 o 
  -2  -4   7      513.85      474.24      8.04 o 
  -1  -4   7      757.64      673.36     13.28 o 
   0  -4   7        9.60       14.13      1.21 o 
   2  -4   7       21.62       24.28      1.66 o 
   3  -4   7        0.21        1.55      0.84 o 
   4  -4   7       24.78       27.30      1.24 o 
   5  -4   7      527.19      528.02      7.21 o 
   6  -4   7       40.55       40.91      1.47 o 
   7  -4   7        7.29        8.72      0.94 o 
  -7  -3   7       32.82       23.64      3.90 o 
  -6  -3   7     1208.49     1195.47     22.23 o 
  -5  -3   7     1378.85     1430.84     18.04 o 
  -4  -3   7       36.03       42.19      1.38 o 
  -3  -3   7       19.64       23.94      1.43 o 
  -2  -3   7      544.11      489.66     10.01 o 
  -1  -3   7     2293.62     2106.59     52.74 o 
   0  -3   7     1100.45      981.09     39.95 o 
   2  -3   7      200.58      194.98      6.97 o 
   3  -3   7      580.76      558.69     11.11 o 
   4  -3   7      157.45      170.48      3.09 o 
   5  -3   7       60.62       60.25      1.85 o 
   6  -3   7      216.09      212.17      3.50 o 
   7  -3   7       84.64       83.42      1.98 o 
  -7  -2   7       83.57       79.86      3.90 o 
  -6  -2   7       33.95       43.71      2.82 o 
  -5  -2   7       19.69       30.80      1.27 o 
  -4  -2   7      544.53      594.74      7.54 o 
  -3  -2   7      643.56      605.83     11.01 o 
  -2  -2   7       18.53       25.00      2.23 o 
  -1  -2   7     1053.92      974.64     29.04 o 
   0  -2   7     5368.94     5156.95    127.10 o 
   1  -2   7      990.59     1016.30     25.52 o 
   2  -2   7       15.42       22.67      2.65 o 
   3  -2   7        9.86       12.96      0.99 o 
   4  -2   7      424.69      434.81      5.61 o 
   5  -2   7       68.45       77.29      3.07 o 
   6  -2   7      152.90      148.63      2.57 o 
   7  -2   7       77.18       71.26      1.77 o 
  -7  -1   7       29.62       28.99      2.58 o 
  -6  -1   7      256.81      340.84      8.30 o 
  -5  -1   7      200.93      167.07      2.80 o 
  -4  -1   7      698.14      705.06     11.54 o 
  -3  -1   7     1493.22     1511.89     29.08 o 
  -2  -1   7      151.62      144.49      4.63 o 
  -1  -1   7      356.21      369.73     11.62 o 
   0  -1   7     1718.72     1718.56     42.85 o 
   1  -1   7      328.82      285.11      7.96 o 
   2  -1   7      111.41       96.48      2.97 o 
   3  -1   7      130.21      136.66      3.66 o 
   4  -1   7      114.87      118.86      2.50 o 
   5  -1   7      619.83      627.23      8.48 o 
   6  -1   7      209.32      217.69      3.30 o 
   7  -1   7        6.57        5.02      1.69 o 
  -8   0   7       23.58       24.19      2.08 o 
  -7   0   7       16.01       14.58      2.48 o 
  -6   0   7       22.71       55.12      2.97 o 
  -5   0   7       78.79       76.53      2.02 o 
  -4   0   7       21.11       27.34      1.67 o 
  -3   0   7      770.77      744.30     18.75 o 
  -2   0   7      913.17      886.95     22.69 o 
  -1   0   7       13.36       40.39      3.44 o 
   0   0   7      379.68      498.29     13.22 o 
   1   0   7      785.27      721.65     16.22 o 
   2   0   7     1930.58     1931.45     34.29 o 
   3   0   7      159.70      164.49      3.84 o 
   4   0   7       29.84       38.01      1.51 o 
   5   0   7      574.90      574.85      7.32 o 
   6   0   7      496.02      484.52     10.08 o 
  -8   1   7      410.33      428.08     11.86 o 
  -7   1   7      112.92      112.57      5.05 o 
  -6   1   7       77.67       76.89      4.85 o 
  -5   1   7      217.78      220.23      4.42 o 
  -4   1   7      122.40      119.68      3.12 o 
  -3   1   7      764.75      749.91     17.00 o 
  -2   1   7      484.51      461.25     10.81 o 
  -1   1   7      104.01      160.19      5.25 o 
   0   1   7       12.21       11.74      1.55 o 
   1   1   7      250.75      254.96      6.00 o 
   2   1   7     1368.60     1387.07     25.11 o 
   3   1   7     1472.48     1444.37     17.08 o 
   4   1   7       81.61      108.54      3.22 o 
   5   1   7       55.09       68.62      3.48 o 
   6   1   7      117.66      111.40      4.44 o 
  -8   2   7      743.90      731.54     19.45 o 
  -7   2   7      487.18      477.24     11.53 o 
  -6   2   7       18.42       21.96      2.56 o 
  -5   2   7       18.93       22.98      2.01 o 
  -4   2   7      202.42      204.31      5.84 o 
  -3   2   7       62.09       59.28      1.97 o 
  -2   2   7      103.57      108.16      3.71 o 
  -1   2   7      414.73      563.91     16.49 o 
   0   2   7      887.32      928.52     18.54 o 
   1   2   7        9.92       14.85      1.48 o 
   2   2   7      302.26      292.84      5.35 o 
   3   2   7     1786.77     1807.17     20.74 o 
   4   2   7      502.49      535.67      8.27 o 
   5   2   7       55.06       53.95      3.62 o 
   6   2   7       66.84       73.11      5.32 o 
  -8   3   7      708.82      772.91     17.13 o 
  -7   3   7      902.89      914.12     20.59 o 
  -6   3   7      499.19      501.89     14.34 o 
  -5   3   7      573.09      580.51     12.57 o 
  -4   3   7       27.61       27.59      1.68 o 
  -3   3   7     1812.05     1778.40     49.28 o 
  -2   3   7     1185.01     1155.74     22.96 o 
  -1   3   7       15.98       77.53      6.50 o 
   0   3   7       17.45       19.86      1.68 o 
   1   3   7       20.56       23.09      1.53 o 
   2   3   7      573.93      600.33      8.92 o 
   3   3   7      959.00      964.21     14.35 o 
   4   3   7      254.86      252.18      6.10 o 
   5   3   7      176.91      160.85      4.72 o 
  -8   4   7       59.88       65.22      2.56 o 
  -7   4   7      456.29      447.99     10.86 o 
  -6   4   7     1897.54     1886.72     44.72 o 
  -5   4   7      171.72      159.38      4.85 o 
  -4   4   7       15.92       17.98      2.14 o 
  -3   4   7     1124.84      998.95     16.18 o 
  -2   4   7     1860.39     1691.86     41.91 o 
  -1   4   7     1062.91      996.94     22.87 o 
   0   4   7       95.55       99.51      3.01 o 
   1   4   7      626.35      623.48     11.00 o 
   2   4   7       25.78       29.28      2.13 o 
   3   4   7      142.55      149.72      4.54 o 
   4   4   7       13.11       20.82      3.54 o 
  -8   5   7       24.90       26.64      1.88 o 
  -7   5   7      164.17      163.88      4.89 o 
  -6   5   7      361.83      357.64     10.62 o 
  -5   5   7      727.62      711.29     17.82 o 
  -4   5   7      513.76      476.59     12.80 o 
  -3   5   7      857.33      738.91     14.17 o 
  -2   5   7     1081.41      965.28     15.67 o 
  -1   5   7     1216.21     1185.64     22.09 o 
   0   5   7      160.53      160.80      4.65 o 
   1   5   7      229.30      219.29      6.72 o 
   2   5   7      133.54      132.83      3.84 o 
   3   5   7      379.96      381.26     10.52 o 
   4   5   7      152.09      156.15      5.16 o 
  -7   6   7       14.81       16.98      1.58 o 
  -6   6   7      172.51      246.25     20.57 o 
  -5   6   7      777.97      771.88     21.74 o 
  -4   6   7      107.29      119.65      4.05 o 
  -3   6   7       15.27       19.84      2.34 o 
  -2   6   7      149.08      131.05      5.03 o 
  -1   6   7     1093.51     1100.85     20.57 o 
   0   6   7     2656.74     2563.97     49.96 o 
   1   6   7      182.18      175.64      4.36 o 
   2   6   7       40.43       35.24      3.52 o 
   3   6   7      318.36      343.64     10.00 o 
  -7   7   7        2.34        0.96      1.01 o 
  -5   7   7       55.16       48.82      4.30 o 
  -4   7   7       14.99       24.23      2.47 o 
  -3   7   7      134.96      142.69      4.89 o 
  -2   7   7      132.63      127.07      4.63 o 
  -1   7   7       93.87      121.06      3.77 o 
   0   7   7     1006.84     1027.24     23.81 o 
   1   7   7     1028.78      969.22     22.27 o 
   2   7   7       43.24       43.44      2.61 o 
  -6   8   7      150.52      160.76      8.50 o 
  -5   8   7      365.25      350.88      9.32 o 
  -4   8   7       96.96       89.66      3.34 o 
  -3   8   7      358.31      379.68      8.95 o 
  -2   8   7       48.04       52.94      2.72 o 
  -1   8   7      164.93      170.36      4.68 o 
   0   8   7      373.30      349.39     13.58 o 
  -4   9   7      141.77      140.55      4.25 o 
  -3   9   7       77.23       87.00      4.13 o 
  -2   9   7      166.97      167.95      7.44 o 
   1 -10   8       53.18       51.63      2.30 o 
   2 -10   8        2.04        2.28      1.95 o 
   3 -10   8       42.21       36.05      1.85 o 
  -1  -9   8       28.15       28.94      1.36 o 
   0  -9   8       70.25       73.67      2.05 o 
   1  -9   8       77.79       66.09      2.02 o 
   2  -9   8        0.44        2.84      1.65 o 
   3  -9   8        9.58       10.04      1.15 o 
   4  -9   8        0.04       -0.69      0.82 o 
   5  -9   8       10.38       10.05      1.36 o 
  -3  -8   8      690.71      700.11     13.18 o 
  -2  -8   8      208.32      202.83      3.65 o 
  -1  -8   8       13.30       16.26      1.26 o 
   0  -8   8      142.51      138.02      2.52 o 
   1  -8   8     1127.86     1075.99     19.27 o 
   2  -8   8        6.35        8.76      1.29 o 
   3  -8   8      512.69      474.05     10.50 o 
   4  -8   8        4.70        5.14      1.21 o 
   5  -8   8      145.18      140.81      3.21 o 
  -4  -7   8      398.00      398.91      8.89 o 
  -3  -7   8      473.46      459.33      6.27 o 
  -2  -7   8       85.72       80.92      1.88 o 
  -1  -7   8       95.47       92.84      2.09 o 
   0  -7   8       56.82       56.84      2.40 o 
   1  -7   8      459.24      431.97      8.26 o 
   2  -7   8      918.48      844.82     20.72 o 
   3  -7   8      171.42      164.92      6.30 o 
   4  -7   8        2.47        4.83      1.41 o 
   5  -7   8       18.14       16.95      0.96 o 
   6  -7   8       12.85       16.98      1.08 o 
  -5  -6   8       81.63       92.99      4.19 o 
  -4  -6   8       14.47       16.77      1.00 o 
  -3  -6   8      459.71      462.87      6.38 o 
  -2  -6   8      147.64      135.43      2.71 o 
  -1  -6   8       19.48       20.95      1.23 o 
   0  -6   8       12.47       14.77      1.44 o 
   3  -6   8     1326.84     1193.53     24.44 o 
   4  -6   8       10.23       11.41      1.11 o 
   5  -6   8       14.15       15.15      1.15 o 
   6  -6   8      177.68      165.19      2.76 o 
  -5  -5   8      159.73      165.31      3.39 o 
  -4  -5   8       54.01       52.84      1.68 o 
  -3  -5   8        0.22        0.56      0.92 o 
  -2  -5   8      411.06      409.36      6.23 o 
  -1  -5   8      552.25      544.54     10.91 o 
   0  -5   8      647.84      628.52     31.69 o 
   3  -5   8      552.61      537.77     10.49 o 
   4  -5   8      179.07      193.12      3.54 o 
   5  -5   8       25.93       27.75      1.16 o 
   6  -5   8       36.07       50.41      2.10 o 
  -6  -4   8      136.74      141.81      4.92 o 
  -5  -4   8        3.26        9.18      1.54 o 
  -4  -4   8        1.51        3.38      1.00 o 
  -3  -4   8        6.81       11.02      1.01 o 
  -2  -4   8        4.62        7.43      1.39 o 
  -1  -4   8       17.21       22.01      2.80 o 
   0  -4   8      424.66      392.31     14.56 o 
   3  -4   8     1055.69     1017.77     13.80 o 
   4  -4   8      496.36      536.58      7.79 o 
   5  -4   8       58.94       66.81      1.80 o 
   6  -4   8       45.51       54.85      2.12 o 
   7  -4   8      484.15      464.03      7.51 o 
  -6  -3   8      473.17      482.27     11.49 o 
  -5  -3   8      360.30      382.71      5.84 o 
  -4  -3   8       35.87       30.77      1.63 o 
  -3  -3   8       10.22       10.28      0.95 o 
  -2  -3   8      813.89      762.33     14.09 o 
  -1  -3   8      762.77      719.15     14.24 o 
   0  -3   8      157.26      138.42      4.38 o 
   1  -3   8      116.86      153.91      6.01 o 
   2  -3   8      113.04      121.42      4.46 o 
   3  -3   8     1098.44     1069.39     13.97 o 
   4  -3   8     1603.51     1653.50     22.09 o 
   5  -3   8      405.33      426.15      6.03 o 
   6  -3   8      216.43      211.72      3.33 o 
  -7  -2   8       72.13       65.08      5.78 o 
  -6  -2   8      436.11      468.08      8.27 o 
  -5  -2   8      679.21      717.23      9.47 o 
  -4  -2   8      197.24      197.01      3.25 o 
  -3  -2   8       27.27       32.94      1.81 o 
  -2  -2   8      120.80      111.02      3.14 o 
  -1  -2   8      454.67      423.75      9.02 o 
   0  -2   8      529.71      553.61     12.50 o 
   1  -2   8      177.27      169.44      4.52 o 
   2  -2   8      313.79      325.51      7.79 o 
   3  -2   8       15.63       11.53      0.98 o 
   4  -2   8        3.06        6.09      1.01 o 
   5  -2   8      135.72      134.35      2.66 o 
   6  -2   8      415.04      403.17      5.83 o 
  -7  -1   8       95.63       72.63      2.85 o 
  -6  -1   8      543.89      502.55      8.54 o 
  -5  -1   8      670.85      704.39      9.31 o 
  -4  -1   8      887.42      953.22     12.33 o 
  -3  -1   8      406.72      425.11      8.08 o 
  -2  -1   8      537.78      534.61     10.16 o 
  -1  -1   8     1187.07     1151.58     25.21 o 
   0  -1   8      985.09      982.76     21.53 o 
   1  -1   8       99.16      107.30      3.18 o 
   2  -1   8       17.31       23.81      1.40 o 
   3  -1   8       20.55       21.96      1.11 o 
   4  -1   8        2.88        3.98      1.20 o 
   5  -1   8        1.05        4.27      1.09 o 
   6  -1   8       84.52       93.29      2.07 o 
  -7   0   8      114.79      114.28      4.51 o 
  -6   0   8       50.44       50.50      2.55 o 
  -5   0   8     1102.56     1148.47     14.73 o 
  -4   0   8     3190.22     3195.16     38.13 o 
  -3   0   8     1208.40     1206.63     21.89 o 
  -2   0   8       38.11       38.93      1.99 o 
  -1   0   8      304.93      293.61      6.01 o 
   0   0   8     1377.77     1369.32     22.61 o 
   1   0   8     1762.29     1804.34     29.56 o 
   2   0   8      291.68      301.23      5.25 o 
   3   0   8       51.25       51.09      1.64 o 
   4   0   8       13.27       13.37      1.24 o 
   5   0   8      299.72      297.13      4.45 o 
   6   0   8        0.52        4.47      1.28 o 
  -7   1   8       58.28       54.89      6.89 o 
  -6   1   8      338.61      318.46      8.66 o 
  -5   1   8       65.75       74.13      2.46 o 
  -4   1   8      532.31      639.38      8.13 o 
  -3   1   8       74.50       82.24      2.67 o 
  -2   1   8      581.19      585.53     11.18 o 
  -1   1   8      370.49      382.49      7.66 o 
   0   1   8     1465.87     1569.47     30.40 o 
   1   1   8     2214.03     2281.27     36.97 o 
   2   1   8     1091.85     1088.83     12.86 o 
   3   1   8      166.09      185.63      3.39 o 
   4   1   8      217.34      222.30      3.82 o 
   5   1   8      132.51      137.89      2.53 o 
  -7   2   8       80.47       83.18      4.72 o 
  -6   2   8      125.95      134.96      4.30 o 
  -5   2   8      392.61      408.04      8.05 o 
  -4   2   8     2400.91     2308.83     28.04 o 
  -3   2   8       29.02       33.91      1.49 o 
  -2   2   8     1199.45     1196.01     26.56 o 
  -1   2   8       95.34       90.17      3.32 o 
   0   2   8      915.65      984.22     15.53 o 
   1   2   8     1672.01     1718.20     19.97 o 
   2   2   8      687.23      675.93     10.03 o 
   3   2   8       57.03       63.57      1.78 o 
   4   2   8       16.23       19.43      1.29 o 
   5   2   8      127.51      118.78      4.70 o 
  -7   3   8       54.65       47.15      2.74 o 
  -6   3   8       30.04       32.31      2.40 o 
  -5   3   8       13.99       27.62      9.45 o 
  -4   3   8        2.34        8.01      1.56 o 
  -3   3   8       72.36       72.16      2.12 o 
  -2   3   8      312.27      309.30      4.36 o 
  -1   3   8      523.76      513.72      6.40 o 
   0   3   8       85.56       87.89      1.98 o 
   1   3   8      314.00      350.20      4.97 o 
   2   3   8      160.25      164.58      2.82 o 
   3   3   8      447.96      445.25      6.65 o 
   4   3   8      249.48      240.03      9.21 o 
  -7   4   8      480.66      495.48     11.51 o 
  -6   4   8      211.64      226.97     12.77 o 
  -5   4   8       28.25       36.59      5.38 o 
  -4   4   8       59.36       51.21      2.93 o 
  -3   4   8      506.01      471.45      8.51 o 
  -2   4   8        7.41       11.44      1.55 o 
  -1   4   8      229.60      222.43      4.39 o 
   0   4   8       94.22       98.08      2.92 o 
   1   4   8        2.99       24.87     15.23 o 
   2   4   8       55.18       57.52      2.48 o 
   3   4   8      387.49      381.22      7.41 o 
   4   4   8      606.38      601.46     25.63 o 
  -7   5   8     1112.47     1126.35     29.96 o 
  -6   5   8      823.00      807.82     17.80 o 
  -5   5   8      226.28      220.79      6.45 o 
  -4   5   8       13.56       15.96      2.18 o 
  -3   5   8       55.10       65.78      2.85 o 
  -2   5   8      207.22      222.49      5.21 o 
  -1   5   8       22.54       26.42      2.40 o 
   0   5   8       16.86       19.27      2.52 o 
   1   5   8      425.83      488.59     17.51 o 
   2   5   8       59.27       57.34      2.57 o 
   3   5   8       11.26       13.13      1.82 o 
  -7   6   8       35.36       38.46      2.17 o 
  -6   6   8      737.16      759.62     15.44 o 
  -5   6   8      831.79      851.58     15.67 o 
  -4   6   8      104.31       96.24      3.05 o 
  -3   6   8      317.44      272.84      5.77 o 
  -2   6   8      720.70      699.29     13.64 o 
  -1   6   8      975.35     1004.94     18.78 o 
   0   6   8      221.56      224.33      5.77 o 
   1   6   8       61.65       68.57      6.69 o 
   2   6   8        0.41        0.75      1.58 o 
  -6   7   8       92.41       94.02      2.69 o 
  -5   7   8      551.00      570.73     10.67 o 
  -4   7   8      247.82      238.01      5.33 o 
  -3   7   8       33.13       32.82      2.32 o 
  -2   7   8      380.02      376.64      7.77 o 
  -1   7   8      929.64      924.97     17.04 o 
   0   7   8      455.06      438.85     10.66 o 
   1   7   8       64.86       63.31      3.70 o 
  -4   8   8      270.29      258.56      8.75 o 
  -3   8   8      181.48      178.90      4.44 o 
  -2   8   8       24.39       23.83      2.02 o 
  -1   8   8      168.58      149.35      4.91 o 
   0  -9   9        2.96        3.04      0.94 o 
   1  -9   9      287.01      271.87      6.40 o 
   2  -9   9      146.27      152.72      7.77 o 
   3  -9   9       33.86       38.98      3.90 o 
  -2  -8   9       58.85       51.25      1.73 o 
  -1  -8   9      526.81      492.16      9.32 o 
   0  -8   9      120.04      116.23      2.89 o 
   1  -8   9        1.39        2.04      1.06 o 
   5  -8   9       15.66       17.35      1.37 o 
  -3  -7   9      750.21      723.56     11.77 o 
  -2  -7   9      118.72      112.18      2.30 o 
  -1  -7   9       73.64       70.19      2.01 o 
   0  -7   9      270.80      253.80      6.43 o 
   4  -7   9       59.90       51.90      8.09 o 
   5  -7   9       66.76       51.61      3.12 o 
  -4  -6   9      763.45      739.20     12.02 o 
  -3  -6   9     1844.61     1786.63     25.96 o 
  -2  -6   9      183.90      182.79      3.40 o 
  -1  -6   9      110.58      106.76      2.56 o 
   0  -6   9      117.13      107.65      3.46 o 
   4  -6   9      129.47      115.24      3.35 o 
   5  -6   9       15.80       15.40      1.14 o 
   6  -6   9        8.16       10.08      1.17 o 
  -5  -5   9      373.27      339.54      6.77 o 
  -4  -5   9      263.47      267.38      4.33 o 
  -3  -5   9      123.98      147.64      3.23 o 
  -2  -5   9      986.70      986.73     13.47 o 
  -1  -5   9      412.47      380.07      6.72 o 
   4  -5   9      650.59      605.11      9.93 o 
   5  -5   9       23.28       24.63      1.13 o 
   6  -5   9      141.61      138.00      2.74 o 
  -5  -4   9       75.75       82.00      2.07 o 
  -4  -4   9      132.58      114.68      2.44 o 
  -3  -4   9       50.61       45.24      1.72 o 
  -2  -4   9      657.97      634.15      9.76 o 
  -1  -4   9      373.65      328.52      5.78 o 
   3  -4   9     1819.05     1671.23     25.84 o 
   4  -4   9      336.63      334.28      5.14 o 
   5  -4   9       14.41       13.79      0.91 o 
   6  -4   9       18.94       18.66      0.88 o 
  -6  -3   9       28.68       24.16      2.57 o 
  -5  -3   9        5.35        3.40      0.92 o 
  -4  -3   9      107.48       94.74      2.27 o 
  -3  -3   9       54.82       76.40      4.01 o 
  -2  -3   9      153.17      169.20      3.60 o 
  -1  -3   9      751.97      712.10     10.97 o 
   0  -3   9      436.60      423.80     11.24 o 
   1  -3   9       93.82       89.93      4.02 o 
   2  -3   9       61.08       66.64      2.58 o 
   3  -3   9      518.61      503.65      7.69 o 
   4  -3   9     1884.69     1868.47     23.53 o 
   5  -3   9       61.69       67.54      2.39 o 
   6  -3   9        9.81       12.00      0.93 o 
  -6  -2   9      794.55      793.92     13.90 o 
  -5  -2   9       16.94       24.68      1.26 o 
  -4  -2   9      102.89      108.09      2.78 o 
  -3  -2   9       79.08       91.02      3.27 o 
  -2  -2   9      189.07      185.19      3.63 o 
  -1  -2   9      190.09      193.88      3.79 o 
   0  -2   9      347.43      338.31      6.64 o 
   1  -2   9       14.03       19.33      1.08 o 
   2  -2   9       72.33       83.72      2.02 o 
   3  -2   9       13.07       15.33      1.17 o 
   4  -2   9      708.25      727.42      9.57 o 
   5  -2   9      575.77      589.22      7.80 o 
   6  -2   9       74.85       74.60      1.74 o 
  -7  -1   9       93.79       98.13      4.54 o 
  -6  -1   9     1175.66     1150.93     19.88 o 
  -5  -1   9      542.61      552.88      8.02 o 
  -4  -1   9      147.94      154.74      3.00 o 
  -3  -1   9       14.14       21.84      1.96 o 
  -2  -1   9       72.30       68.96      2.22 o 
  -1  -1   9        6.74        8.74      0.98 o 
   0  -1   9        2.86        5.02      1.35 o 
   1  -1   9       73.43       68.27      1.71 o 
   2  -1   9       40.81       43.51      1.74 o 
   3  -1   9        3.96        5.02      1.00 o 
   4  -1   9      495.95      507.20      6.97 o 
   5  -1   9      895.19      904.50     11.55 o 
   6  -1   9       39.83       45.81      1.48 o 
  -7   0   9       87.55       85.02      6.33 o 
  -6   0   9      477.14      457.72      8.50 o 
  -5   0   9     1760.82     1754.56     21.76 o 
  -4   0   9      655.25      682.63      8.91 o 
  -3   0   9      302.12      315.41      4.61 o 
  -2   0   9      841.51      826.93     10.50 o 
  -1   0   9      483.38      468.27      7.85 o 
   0   0   9      831.60      832.22     13.34 o 
   1   0   9      240.87      240.48      3.54 o 
   2   0   9       89.58      174.62      3.16 o 
   3   0   9       61.95       69.75      2.32 o 
   4   0   9       68.12       67.07      2.90 o 
   5   0   9      683.97      680.23      9.38 o 
  -7   1   9      708.46      703.82     27.91 o 
  -6   1   9      212.10      218.11      8.11 o 
  -5   1   9      530.43      524.21      6.65 o 
  -4   1   9       44.87       51.33      1.72 o 
  -3   1   9       36.31       41.54      1.42 o 
  -2   1   9       77.57       81.97      1.85 o 
  -1   1   9      373.87      374.83      5.50 o 
   0   1   9     2000.81     1976.65     23.20 o 
   1   1   9     1209.02     1247.75     16.14 o 
   3   1   9      693.23      728.23      9.39 o 
   4   1   9      375.86      387.35      5.58 o 
   5   1   9       12.32       11.40      1.07 o 
  -7   2   9      496.44      558.92     14.93 o 
  -6   2   9       49.17       48.63      2.47 o 
  -5   2   9      523.97      550.92     11.41 o 
  -4   2   9      985.43      988.25     13.79 o 
  -3   2   9      266.73      260.40      4.27 o 
  -2   2   9      304.50      298.55      5.36 o 
  -1   2   9      282.73      287.69      4.11 o 
   0   2   9     1430.21     1413.20     17.12 o 
   1   2   9     1320.68     1319.99     16.00 o 
   3   2   9      479.93      477.22      7.05 o 
   4   2   9       35.77       32.02      1.66 o 
  -7   3   9      133.78      137.73      4.53 o 
  -6   3   9      239.08      249.63      6.94 o 
  -5   3   9        7.21        5.70      2.18 o 
  -4   3   9      325.33      337.41      7.26 o 
  -3   3   9      660.72      640.32     10.19 o 
  -2   3   9     1606.97     1543.51     19.31 o 
  -1   3   9      665.45      649.15      8.40 o 
   0   3   9       27.70       28.42      1.36 o 
   1   3   9      338.57      342.42      5.60 o 
   2   3   9      461.42      504.20      6.62 o 
   3   3   9      273.42      257.60      5.24 o 
   4   3   9       10.29        6.22      2.66 o 
  -7   4   9       39.98       34.84      2.01 o 
  -6   4   9       53.90       58.34      3.92 o 
  -5   4   9       47.90       52.02      3.00 o 
  -4   4   9       16.03       12.60      2.71 o 
  -3   4   9        7.07       14.20      1.77 o 
  -2   4   9      269.41      290.07      5.04 o 
  -1   4   9      424.25      406.69      6.28 o 
   0   4   9       92.81       86.18      2.44 o 
   1   4   9     1144.52     1138.22     18.87 o 
   2   4   9     1213.54     1191.34     18.22 o 
   3   4   9      202.12      198.92      6.03 o 
  -6   5   9       10.69       13.23      1.76 o 
  -5   5   9      196.83      190.24      6.09 o 
  -4   5   9       11.90       10.95      1.86 o 
  -3   5   9      383.25      355.44      7.07 o 
  -2   5   9       21.26       22.95      2.09 o 
  -1   5   9      379.21      374.71      7.81 o 
   0   5   9       47.47       48.11      2.53 o 
   1   5   9       35.67       38.50      2.09 o 
   2   5   9      754.35      727.27     19.44 o 
  -6   6   9      383.04      388.54      8.11 o 
  -5   6   9       34.65       34.08      2.23 o 
  -4   6   9        2.12        6.45      1.84 o 
  -2   6   9      125.41      129.04      3.75 o 
  -1   6   9        1.53        3.53      1.67 o 
   0   6   9      289.64      285.24      6.47 o 
   1   6   9       27.86       28.40      2.05 o 
  -5   7   9       93.24       94.83      2.66 o 
  -4   7   9       29.34       26.12      1.69 o 
  -3   7   9       37.90       98.79      3.35 o 
  -2   7   9       58.57       54.80      2.34 o 
  -1   7   9      159.28      152.13      4.22 o 
  -1  -8  10       62.13       58.29      2.60 o 
   0  -8  10       13.04       12.95      3.01 o 
  -2  -7  10       36.48       33.69      1.56 o 
  -1  -7  10      199.85      191.76      4.18 o 
  -3  -6  10      521.37      531.50      8.81 o 
  -2  -6  10       21.14       27.72      1.48 o 
  -1  -6  10      326.23      319.00      9.32 o 
   5  -6  10       15.73       17.71      1.36 o 
  -4  -5  10      431.78      441.89      7.43 o 
  -3  -5  10      282.31      302.53      6.15 o 
  -2  -5  10       62.06       67.74      1.75 o 
  -1  -5  10       20.80       23.13      2.35 o 
   4  -5  10      666.47      602.64     11.85 o 
   5  -5  10      350.19      306.64      5.14 o 
  -5  -4  10       14.23       18.26      1.83 o 
  -4  -4  10       22.34       27.43      1.24 o 
  -3  -4  10      718.85      718.48     10.08 o 
  -2  -4  10      895.84      868.83     16.55 o 
  -1  -4  10       35.80       35.44      1.88 o 
   3  -4  10        9.43       19.30      2.35 o 
   4  -4  10       13.19       22.10      1.84 o 
   5  -4  10       58.60       51.15      2.35 o 
  -5  -3  10      383.34      329.97      5.06 o 
  -4  -3  10       13.18       14.85      1.09 o 
  -3  -3  10      165.19      166.85      3.28 o 
  -2  -3  10     1357.37     1337.44     21.13 o 
  -1  -3  10     1758.19     1644.83     25.65 o 
   0  -3  10      223.71      218.98      4.98 o 
   1  -3  10       20.26       20.98      1.91 o 
   2  -3  10      160.82      159.33      4.53 o 
   3  -3  10      344.86      413.13      7.18 o 
   4  -3  10      258.52      255.79      3.79 o 
   5  -3  10       50.51       48.86      1.84 o 
  -6  -2  10       11.31       15.41      1.68 o 
  -5  -2  10      237.71      214.45      4.09 o 
  -4  -2  10      598.30      591.30      7.86 o 
  -3  -2  10      379.21      384.43      6.23 o 
  -2  -2  10      497.00      488.37      8.40 o 
  -1  -2  10     1394.37     1387.49     23.40 o 
   0  -2  10      772.07      778.32     14.36 o 
   1  -2  10       14.31       16.19      0.99 o 
   2  -2  10      269.76      282.69      4.73 o 
   3  -2  10     1229.21     1306.64     17.29 o 
   4  -2  10      400.41      416.15      5.73 o 
   5  -2  10        7.61        8.64      0.87 o 
  -6  -1  10      392.29      372.57     14.02 o 
  -5  -1  10        1.07        1.62      1.16 o 
  -4  -1  10      566.13      559.96      8.62 o 
  -3  -1  10       57.48       56.96      1.88 o 
  -2  -1  10      252.82      280.76      6.08 o 
  -1  -1  10      157.96      175.01      5.26 o 
   0  -1  10      934.97      956.51     16.04 o 
   1  -1  10      550.05      561.20      7.87 o 
   2  -1  10      127.71      134.51      2.58 o 
   3  -1  10      438.97      457.35      6.65 o 
   4  -1  10     1248.34     1278.66     16.08 o 
   5  -1  10     1037.22     1007.08     15.03 o 
  -6   0  10      572.65      576.96     24.54 o 
  -5   0  10      329.41      336.47      5.44 o 
  -4   0  10        0.71        1.83      0.94 o 
  -3   0  10      348.39      358.16      5.90 o 
  -2   0  10      630.16      654.39      9.36 o 
  -1   0  10        1.56        3.66      1.38 o 
   0   0  10      146.53      158.45      2.87 o 
   1   0  10      828.36      840.57     11.13 o 
   2   0  10      433.19      429.07      7.22 o 
   3   0  10       23.31       26.56      1.35 o 
   4   0  10      148.34      159.01      2.72 o 
  -6   1  10      143.20      149.70      9.04 o 
  -5   1  10     1018.03      985.24     14.75 o 
  -4   1  10      144.01      140.56      2.84 o 
  -3   1  10      261.13      263.17      4.39 o 
  -2   1  10       10.95       29.18      1.79 o 
  -1   1  10       98.97      102.29      3.72 o 
   0   1  10      211.77      215.11      3.54 o 
   1   1  10        4.93       10.79      1.78 o 
   2   1  10      139.14      144.16      2.84 o 
   3   1  10       69.26       69.93      1.91 o 
   4   1  10       86.35       84.81      2.35 o 
  -6   2  10       28.60       38.07      2.96 o 
  -5   2  10      712.82      749.39     12.95 o 
  -4   2  10     1704.84     1693.89     23.27 o 
  -3   2  10      133.36      130.87      2.76 o 
  -1   2  10       81.26       89.76      2.21 o 
   0   2  10      231.38      259.72      3.93 o 
   1   2  10       50.01       47.54      2.01 o 
   2   2  10      107.97      107.47      2.39 o 
   3   2  10       15.86       20.66      1.28 o 
   4   2  10       29.32       31.11      2.03 o 
  -6   3  10      225.94      239.96     11.67 o 
  -5   3  10      127.23      138.67      4.55 o 
  -4   3  10     1665.48     1666.83     27.86 o 
  -3   3  10     1703.78     1617.75     19.48 o 
  -2   3  10       15.47       28.81      4.36 o 
  -1   3  10      146.54      120.93      2.23 o 
   0   3  10       28.51       34.07      1.63 o 
   1   3  10      638.06      607.68      9.01 o 
   2   3  10        4.71        6.64      1.15 o 
   3   3  10      273.12      265.88      6.62 o 
  -6   4  10      152.52      141.30      8.35 o 
  -5   4  10       97.65       90.43      3.81 o 
  -4   4  10      342.05      352.56      9.01 o 
  -3   4  10      331.32      348.10      6.92 o 
  -2   4  10       45.34       41.90      1.79 o 
  -1   4  10       17.52       20.48      1.78 o 
   0   4  10      142.78      135.55      4.05 o 
   1   4  10     1162.40     1133.01     23.83 o 
   2   4  10     1464.43     1350.02     29.39 o 
  -5   5  10        8.43        9.36      1.30 o 
  -4   5  10       19.50       29.40      1.79 o 
  -3   5  10      373.96      386.42      7.81 o 
  -2   5  10      371.45      366.79      6.92 o 
  -1   5  10      249.14      232.48      5.11 o 
   0   5  10      153.27      157.69      5.34 o 
   1   5  10      139.16      139.67      5.36 o 
  -4   6  10        8.77        8.96      1.52 o 
  -3   6  10        2.58        5.66      1.20 o 
  -2   6  10       90.90       89.93      3.04 o 
  -1   6  10      317.50      314.60      7.45 o 
  -1  -7  11      221.19      193.26     10.87 o 
  -2  -6  11       22.92       19.42      1.20 o 
  -1  -6  11       17.20       18.21      5.37 o 
  -3  -5  11      267.15      248.33      8.45 o 
  -2  -5  11        3.92        5.33      1.11 o 
  -1  -5  11        9.16       12.11      3.44 o 
  -4  -4  11      436.11      437.17      8.06 o 
  -3  -4  11      437.33      410.60      6.55 o 
  -2  -4  11      152.96      150.12      3.66 o 
  -1  -4  11        5.77        9.60      1.74 o 
   4  -4  11      169.56      136.06      2.90 o 
  -5  -3  11      140.49      139.25      3.58 o 
  -4  -3  11      188.43      196.88      3.92 o 
  -3  -3  11     1091.98     1081.67     19.98 o 
  -2  -3  11     1563.46     1512.84     21.53 o 
  -1  -3  11       12.36       14.06      1.29 o 
   0  -3  11      439.35      434.77     16.57 o 
   1  -3  11        6.92       10.32      1.50 o 
   2  -3  11      473.09      466.99     12.62 o 
   3  -3  11        0.21        0.22      1.12 o 
   4  -3  11       90.96       94.47      2.41 o 
  -5  -2  11      212.17      220.73      5.36 o 
  -4  -2  11      672.44      645.03      9.74 o 
  -3  -2  11      993.28     1009.74     14.71 o 
  -2  -2  11      232.85      233.94      4.30 o 
  -1  -2  11      258.52      264.73      5.19 o 
   0  -2  11      160.40      176.41      4.03 o 
   1  -2  11       64.50       63.18      3.76 o 
   2  -2  11      271.38      289.96      5.87 o 
   3  -2  11      320.64      356.11      5.71 o 
   4  -2  11       46.07       52.27      2.61 o 
  -5  -1  11      736.82      760.24     17.67 o 
  -4  -1  11      123.68      121.86      2.59 o 
  -3  -1  11      159.98      165.96      3.26 o 
  -2  -1  11       28.00       31.40      1.41 o 
  -1  -1  11      613.27      621.69     10.52 o 
   0  -1  11      204.97      224.71      3.93 o 
   1  -1  11      197.75      203.46      3.47 o 
   2  -1  11      616.92      630.25      9.30 o 
   3  -1  11      906.31      959.08     12.81 o 
   4  -1  11       82.14       86.04      2.45 o 
  -5   0  11      197.83      211.82      5.65 o 
  -4   0  11      491.50      487.96      7.50 o 
  -3   0  11      368.64      375.61      5.77 o 
  -2   0  11       11.86       14.16      1.32 o 
  -1   0  11      305.13      298.87      5.67 o 
   0   0  11     1000.70     1072.69     14.58 o 
   1   0  11      624.53      657.22      8.89 o 
   2   0  11      260.90      250.00      5.43 o 
   3   0  11       48.61       51.53      1.81 o 
   4   0  11       21.26       26.81      1.67 o 
  -5   1  11       11.62       16.17      2.40 o 
  -4   1  11      137.82      137.94      3.22 o 
  -3   1  11      831.02      817.87     12.73 o 
  -2   1  11        5.60        7.14      1.24 o 
  -1   1  11       76.42       80.92      2.13 o 
   0   1  11     1276.78     1336.10     18.02 o 
   1   1  11      279.27      279.81      4.64 o 
   2   1  11       14.76       16.10      1.62 o 
   3   1  11       29.91       35.15      2.51 o 
  -5   2  11      451.84      485.94     14.02 o 
  -4   2  11      220.76      210.49      5.97 o 
  -3   2  11       73.82       64.74      2.65 o 
  -2   2  11       83.88       78.99      2.11 o 
  -1   2  11       34.47       32.12      1.49 o 
   0   2  11      133.66      127.86      2.61 o 
   1   2  11      501.01      486.00      6.78 o 
   2   2  11      689.42      700.24     10.24 o 
  -5   3  11      447.37      451.28     12.62 o 
  -4   3  11      388.62      404.17     11.80 o 
  -3   3  11       19.65       20.82      1.85 o 
  -2   3  11       46.77       50.65      1.68 o 
  -1   3  11       74.55       77.47      2.04 o 
   0   3  11       72.91       74.03      1.93 o 
   1   3  11        2.85        4.75      1.02 o 
   2   3  11       71.97       73.63      2.78 o 
  -5   4  11      516.46      522.38     39.10 o 
  -4   4  11      878.33      868.68     17.38 o 
  -3   4  11      236.24      216.97      7.74 o 
  -2   4  11       29.81       27.45      1.86 o 
  -1   4  11       10.54       11.49      1.65 o 
   0   4  11       97.52      125.00      8.42 o 
   1   4  11      152.09      137.85      4.02 o 
  -4   5  11       93.63       87.56      4.38 o 
  -3   5  11      884.55      843.63     19.98 o 
  -2   5  11      371.84      344.71      8.86 o 
  -1   5  11      140.59      151.59      5.75 o 
  -2  -5  12      108.22      107.97      6.21 o 
  -3  -4  12      127.52      125.44      4.58 o 
  -2  -4  12      358.36      329.14      7.41 o 
  -3  -3  12      246.18      262.87      7.32 o 
  -2  -3  12       34.80       34.28      3.72 o 
  -1  -3  12       54.04       46.38      6.59 o 
   0  -3  12        9.62       12.06      4.55 o 
   2  -3  12      319.45      354.31     16.79 o 
   3  -3  12      464.57      461.87     10.70 o 
  -4  -2  12      597.62      627.06     11.27 o 
  -3  -2  12      844.54      853.81     14.12 o 
  -2  -2  12      454.61      436.09      7.87 o 
  -1  -2  12       91.45       96.55      5.52 o 
   0  -2  12        6.90        8.84      1.71 o 
   1  -2  12       12.59        8.66      1.19 o 
   2  -2  12        3.86        5.37      1.02 o 
   3  -2  12       99.68       95.18      4.07 o 
  -4  -1  12       18.80       33.40      3.04 o 
  -3  -1  12      343.63      336.62      6.38 o 
  -2  -1  12      560.73      557.22      9.48 o 
  -1  -1  12      264.44      266.33      4.41 o 
   0  -1  12       79.04       87.21      2.56 o 
   1  -1  12       56.22       57.08      3.27 o 
   2  -1  12     1029.10     1083.27     18.05 o 
   3  -1  12       47.44       47.50      2.21 o 
  -4   0  12       69.12       77.74      2.66 o 
  -3   0  12      557.70      559.09      9.24 o 
  -2   0  12      649.16      653.39     12.57 o 
  -1   0  12      626.68      597.73      8.93 o 
   0   0  12      194.43      205.97      3.76 o 
   1   0  12       39.40      109.30      5.35 o 
   2   0  12       40.29       42.54      1.74 o 
  -4   1  12      119.28      127.72      3.26 o 
  -3   1  12      329.58      317.22      5.42 o 
  -2   1  12     1303.34     1203.09     16.93 o 
  -1   1  12      799.38      802.29     12.10 o 
   0   1  12      161.95      172.65      3.24 o 
   1   1  12      213.23      332.91      8.71 o 
   2   1  12       23.14       25.16      1.83 o 
  -4   2  12      428.43      452.94     16.54 o 
  -3   2  12       34.45       31.08      1.48 o 
  -2   2  12       20.24       20.49      1.15 o 
  -1   2  12       18.13       25.64      1.39 o 
   0   2  12      157.51      160.30      4.08 o 
   1   2  12      265.97      301.41      5.76 o 
  -4   3  12        4.19       20.17      4.74 o 
  -3   3  12       95.38       91.51      3.71 o 
  -2   3  12      253.93      264.60      8.75 o 
  -1   3  12       10.39       11.22      1.10 o 
   0   3  12       49.22       47.06      3.10 o 
  -2  -3  13       67.83       74.99      3.73 o 
  -1  -3  13       45.12       36.73      2.57 o 
  -2  -2  13      427.33      427.82     15.52 o 
  -1  -2  13      153.66      142.33      4.42 o 
   0  -2  13        7.78        7.37      1.68 o 
   1  -2  13       47.33       56.54      3.81 o 
  -3  -1  13      248.23      277.44     13.87 o 
  -2  -1  13       86.34       81.59      8.84 o 
  -1  -1  13      231.01      209.03      4.99 o 
   0  -1  13       11.68       13.06      1.66 o 
   1  -1  13       22.81       27.09      4.58 o 
  -3   0  13      948.42      900.02     25.18 o 
  -2   0  13     1112.68     1071.51     20.28 o 
  -1   0  13        8.87        9.41      1.22 o 
   0   0  13       97.62      105.05      3.05 o 
  -2   1  13     1092.62     1061.82     24.57 o 
  -1   1  13      266.10      261.89      6.07 o 
                                                 
